# Supplementary material for: (S)-1-Carb­oxy-2-(4-nitro­phen­yl)ethanaminium bromide
Source: Acta Crystallogr Sect E Struct Rep Online. 2009 Sep 9;65(Pt 10):o2420. doi: 10.1107/S1600536809035211 (PMC2970301; doi:10.1107/S1600536809035211)
Supplement: Supplementary file 2 [file e-65-o2420-Isup2.hkl]

# 
# h,k,l, Fc-squared, Fo-squared, sigma(Fo-squared) and status flag 
# 
data_I
_shelx_title ' 1 in P2(1)' 
_shelx_refln_list_code          4 
_shelx_F_calc_maximum      103.27 
_exptl_crystal_F_000       292.00 
_reflns_d_resolution_high  0.7714 
 
loop_ 
 _symmetry_equiv_pos_as_xyz 
 'x, y, z' 
 '-x, y+1/2, -z' 
 
_cell_length_a     5.5378 
_cell_length_b     7.4158 
_cell_length_c    14.2457 
_cell_angle_alpha  90.000 
_cell_angle_beta   91.154 
_cell_angle_gamma  90.000 
 
_shelx_F_squared_multiplier     1.000 
 
loop_ 
 _refln_index_h 
 _refln_index_k 
 _refln_index_l 
 _refln_F_squared_calc 
 _refln_F_squared_meas 
 _refln_F_squared_sigma 
 _refln_observed_status 
   1  -9   0       91.73       88.90     11.41 o 
   2  -9   0       18.50       11.75      7.44 o 
   0  -8   0      163.10      174.93     22.06 o 
   1  -8   0       18.95       16.07      5.01 o 
   2  -8   0      178.78      156.36     20.83 o 
   3  -8   0        9.94        8.27      4.30 o 
   1  -7   0      238.39      247.51     15.97 o 
   2  -7   0      140.55      119.65      7.90 o 
   3  -7   0      141.54      159.36     14.47 o 
   4  -7   0       38.55       50.05      7.11 o 
   0  -6   0      420.88      437.15     31.44 o 
   1  -6   0       41.33       41.15      4.17 o 
   2  -6   0       49.50       54.34      5.20 o 
   3  -6   0      115.85      101.91      6.23 o 
   4  -6   0       32.00       36.26      6.78 o 
   5  -6   0       71.22       63.50      9.36 o 
   1  -5   0      889.11      855.24     34.65 o 
   2  -5   0      104.72       92.87      7.40 o 
   3  -5   0      432.74      419.54     17.40 o 
   4  -5   0      103.30      104.30     10.48 o 
   5  -5   0       92.51      110.06     11.12 o 
   6  -5   0       43.63       49.01     14.96 o 
   0  -4   0     4338.91     4395.91    346.73 o 
   1  -4   0       68.35       74.61      3.81 o 
   2  -4   0     1249.78     1190.50     41.64 o 
   3  -4   0        6.52        5.39      0.93 o 
   4  -4   0      219.77      226.54     10.36 o 
   5  -4   0      165.73      157.25     14.19 o 
   6  -4   0       60.88       75.21     16.14 o 
   1  -3   0     1110.25     1028.42     29.59 o 
   2  -3   0      956.33      944.50     19.84 o 
   3  -3   0      867.69      860.30     28.88 o 
   4  -3   0      246.42      228.29     12.69 o 
   5  -3   0      232.12      249.04     12.96 o 
   6  -3   0       75.92       70.40      8.84 o 
   0  -2   0     4129.73     3980.99    191.45 o 
   1  -2   0      410.74      399.65      8.16 o 
   2  -2   0      713.31      703.14     18.41 o 
   3  -2   0      684.73      662.15     20.58 o 
   4  -2   0      117.06      110.61      5.63 o 
   5  -2   0      423.97      431.04     18.54 o 
   6  -2   0      115.86      131.37     11.86 o 
   1  -1   0     7551.73     7097.21    180.82 o 
   2  -1   0     1810.62     1916.30     54.82 o 
   3  -1   0     1268.87     1281.35     42.16 o 
   4  -1   0      515.44      510.44     17.08 o 
   5  -1   0      258.11      262.27     16.91 o 
   6  -1   0       88.33       93.30      9.79 o 
   7  -1   0        6.28        7.58      4.45 o 
   1   0   0     1286.05     1240.33     21.61 o 
   2   0   0     5094.29     5097.48    236.84 o 
   3   0   0      316.45      326.54     13.40 o 
   4   0   0      356.85      356.14     17.38 o 
   5   0   0      294.65      291.73     18.87 o 
   6   0   0      144.60      175.83     27.38 o 
   7   0   0       57.39       52.74     10.09 o 
   1   1   0     8213.07     7510.80    322.01 o 
   2   1   0     1917.05     2038.83     77.68 o 
   3   1   0     1587.26     1619.86     66.05 o 
   4   1   0      480.27      476.47     25.50 o 
   5   1   0      294.65      276.58     18.92 o 
   6   1   0       65.91       69.55     10.21 o 
   7   1   0        8.31       11.51      7.39 o 
   0   2   0     4437.62     4249.12    118.56 o 
   1   2   0      448.86      447.27     11.43 o 
   2   2   0      783.06      735.10     25.16 o 
   3   2   0      736.71      756.97     32.92 o 
   4   2   0      144.64      133.24      8.21 o 
   5   2   0      397.80      409.44     28.72 o 
   6   2   0      113.71      111.91     13.39 o 
   7   2   0       66.05       82.31     20.20 o 
   1   3   0     1152.78     1132.44     48.17 o 
   2   3   0      997.63     1007.23     39.89 o 
   3   3   0      856.32      835.99     41.00 o 
   4   3   0      260.00      250.53     15.57 o 
   5   3   0      224.13      247.96     18.97 o 
   6   3   0       97.67       98.51     10.43 o 
   0   4   0     4391.30     4276.25    154.63 o 
   1   4   0       87.44      106.19      4.21 o 
   2   4   0     1298.34     1223.34     54.00 o 
   3   4   0        9.22       14.95      2.92 o 
   4   4   0      175.25      175.79     13.75 o 
   5   4   0      176.56      160.27     13.59 o 
   6   4   0       60.53       66.42      9.80 o 
   1   5   0      986.05      942.88     69.76 o 
   2   5   0      126.72      117.26      6.26 o 
   3   5   0      545.42      525.64     26.35 o 
   4   5   0       81.58       67.84      8.61 o 
   5   5   0      110.81      119.59     12.33 o 
   6   5   0       41.98       56.94     11.49 o 
   0   6   0      360.10      333.46     28.14 o 
   1   6   0       54.29       56.69      3.45 o 
   2   6   0       79.56       77.91      7.99 o 
   3   6   0      113.62      107.95      9.29 o 
   4   6   0       49.74       41.72     12.59 o 
   5   6   0       67.38       65.32      8.70 o 
   1   7   0      165.00      182.42     16.69 o 
   2   7   0      143.69      138.89      9.36 o 
   3   7   0      148.32      151.59     12.02 o 
   4   7   0       34.37       29.71      6.69 o 
   0   8   0      157.82      166.73     19.44 o 
   1   8   0       15.79       20.00      4.69 o 
   2   8   0      172.17      172.65     22.14 o 
   3   8   0        9.55        6.84      6.34 o 
   1   9   0       91.44       99.64     10.93 o 
   2   9   0       16.12        9.06      4.93 o 
  -2  -9   1       43.56       31.44     13.77 o 
  -1  -9   1       32.43       26.25      6.72 o 
   0  -9   1       25.32       27.34      6.45 o 
   1  -9   1       30.86       33.95     10.44 o 
   2  -9   1        1.44        9.72      6.76 o 
  -3  -8   1       55.48       48.87      9.70 o 
  -2  -8   1       74.37       71.33     15.91 o 
  -1  -8   1       95.36      105.23     11.75 o 
   0  -8   1      118.52      124.15     11.13 o 
   1  -8   1       64.59       67.86      8.87 o 
   2  -8   1       77.38       67.62      8.84 o 
   3  -8   1        5.44       17.89      8.20 o 
  -4  -7   1       95.76       91.12     10.69 o 
  -3  -7   1       45.26       58.16      8.38 o 
  -2  -7   1      247.75      235.32     13.41 o 
  -1  -7   1       76.00       76.99      8.44 o 
   0  -7   1      151.96      167.33     14.09 o 
   1  -7   1      138.83      133.57     11.95 o 
   2  -7   1       28.24       28.83      3.71 o 
   3  -7   1      175.98      180.40     17.75 o 
   4  -7   1       36.90       28.85      7.53 o 
  -5  -6   1      145.50      139.56     13.65 o 
  -4  -6   1       36.35       37.89      7.00 o 
  -3  -6   1      317.24      289.44     23.96 o 
  -2  -6   1      138.58      143.49      8.69 o 
  -1  -6   1      482.24      457.57     22.03 o 
   0  -6   1      392.85      406.47     22.31 o 
   1  -6   1      348.25      318.31     19.09 o 
   2  -6   1      368.41      343.51     15.80 o 
   3  -6   1      127.20      128.61      8.75 o 
   4  -6   1      103.51      117.13     13.90 o 
   5  -6   1       21.28       11.23      6.08 o 
  -6  -5   1       41.47       41.75     11.83 o 
  -5  -5   1       31.66       37.13      6.84 o 
  -4  -5   1      233.64      229.77     18.14 o 
  -3  -5   1      151.14      134.04      5.60 o 
  -2  -5   1      677.99      653.37     33.20 o 
  -1  -5   1       79.75       77.03      4.36 o 
   0  -5   1      172.97      178.29      9.41 o 
   1  -5   1      800.17      786.82     32.06 o 
   2  -5   1      168.77      164.98      6.71 o 
   3  -5   1      596.34      736.73     70.75 o 
   4  -5   1       76.16       78.19      7.33 o 
   5  -5   1      208.67      212.95     16.92 o 
   6  -5   1       29.93       22.48      9.97 o 
  -6  -4   1       13.75       19.94      7.52 o 
  -5  -4   1      156.15      157.51     13.15 o 
  -4  -4   1       10.24       14.14      4.01 o 
  -3  -4   1      464.17      439.04     10.09 o 
  -2  -4   1      206.47      207.58      7.02 o 
  -1  -4   1      598.89      586.93     18.96 o 
   0  -4   1      939.12      901.22     39.31 o 
   1  -4   1      679.13      666.95     22.06 o 
   2  -4   1     1073.06     1146.98     46.84 o 
   3  -4   1       17.32       18.59      1.33 o 
   4  -4   1      643.19      624.03     26.02 o 
   5  -4   1       34.13       30.68      3.16 o 
   6  -4   1      158.87      168.00     22.82 o 
  -6  -3   1      106.82      108.33     23.24 o 
  -5  -3   1       21.00       18.51      3.12 o 
  -4  -3   1      584.29      595.25     32.97 o 
  -3  -3   1      167.85      157.72      5.87 o 
  -2  -3   1      996.46      999.14     20.65 o 
  -1  -3   1      711.04      689.54     18.93 o 
   0  -3   1     1764.02     1846.07     73.41 o 
   1  -3   1      844.95      821.07     20.99 o 
   2  -3   1       72.64       74.89      2.47 o 
   3  -3   1     1574.19     1533.64     49.86 o 
   4  -3   1       40.37       46.38      3.03 o 
   5  -3   1      319.61      334.37     15.67 o 
   6  -3   1       23.80       17.42      5.47 o 
  -6  -2   1       29.77       29.10      5.64 o 
  -5  -2   1      344.37      316.17     14.19 o 
  -4  -2   1       88.38       84.16      4.54 o 
  -3  -2   1      819.24      725.00     77.20 o 
  -2  -2   1     1301.27     1360.46     26.13 o 
  -1  -2   1     1078.55     1041.30     13.47 o 
   0  -2   1     1891.02     1961.00     47.18 o 
   1  -2   1     1623.49     1621.45     50.91 o 
   2  -2   1      865.96      866.96     18.68 o 
   3  -2   1       78.64       72.49      3.50 o 
   4  -2   1      474.68      486.03     18.28 o 
   5  -2   1       30.04       27.31      2.87 o 
   6  -2   1       67.39       74.80      8.88 o 
  -7  -1   1       13.25        6.81      5.28 o 
  -6  -1   1      167.32      171.85     15.87 o 
  -5  -1   1       78.94       71.12      7.14 o 
  -4  -1   1     1115.51     1112.36     38.33 o 
  -3  -1   1      664.01      692.04     19.66 o 
  -2  -1   1     2665.17     2665.31     76.67 o 
  -1  -1   1      522.02      495.55      5.85 o 
   0  -1   1     1508.42     1346.74     17.83 o 
   1  -1   1     1496.23     1547.78     32.38 o 
   2  -1   1      813.40      811.35     24.84 o 
   3  -1   1     1328.31     1289.14     41.59 o 
   4  -1   1       21.14       22.43      3.39 o 
   5  -1   1      551.82      524.78     31.40 o 
   6  -1   1        1.35        6.78      3.93 o 
   7  -1   1       28.70       29.03      8.30 o 
  -7   0   1       44.05       60.31     15.34 o 
  -6   0   1       28.40       25.27      6.72 o 
  -5   0   1      337.56      344.57     23.46 o 
  -4   0   1       71.81       73.72      5.40 o 
  -3   0   1     1055.81     1007.39     23.51 o 
  -2   0   1      562.96      543.06     11.80 o 
  -1   0   1       54.44       60.21      0.77 o 
   1   0   1       29.92       49.30      3.35 o 
   2   0   1     1482.42     1552.66     36.84 o 
   3   0   1      151.98      144.28      3.64 o 
   4   0   1      616.22      549.42     23.31 o 
   5   0   1       98.53      122.21     25.14 o 
   6   0   1      327.62      385.61     70.69 o 
   7   0   1       12.95        6.68      4.36 o 
  -7   1   1       11.64       19.62      9.04 o 
  -6   1   1      184.34      179.91     15.42 o 
  -5   1   1       78.81       70.17      7.51 o 
  -4   1   1     1054.09     1037.07     62.77 o 
  -3   1   1      667.86      679.56     28.71 o 
  -2   1   1     2454.41     2543.83    107.14 o 
  -1   1   1      582.60      546.86     17.73 o 
   0   1   1     1191.88     1126.65     15.75 o 
   1   1   1     1418.13     1467.36     26.89 o 
   2   1   1      781.65      762.43     14.90 o 
   3   1   1     1317.33     1279.91     26.87 o 
   4   1   1       19.02       17.72      3.55 o 
   5   1   1      593.13      543.24     32.79 o 
   6   1   1        0.62        8.27      8.28 o 
   7   1   1       30.49       47.40     14.54 o 
  -7   2   1      108.32       95.24     22.23 o 
  -6   2   1       26.69       28.43      6.52 o 
  -5   2   1      385.00      379.17     34.56 o 
  -4   2   1       89.24       86.17      6.84 o 
  -3   2   1      803.24      830.50     35.40 o 
  -2   2   1     1411.38     1430.33     62.62 o 
  -1   2   1     1129.88     1167.56     33.36 o 
   0   2   1     1716.16     1783.22     31.29 o 
   1   2   1     1556.53     1520.22     57.03 o 
   2   2   1      874.66      873.79     30.69 o 
   3   2   1       94.29       96.71      5.46 o 
   4   2   1      473.63      452.80     25.57 o 
   5   2   1       23.02       24.68      4.72 o 
   6   2   1       65.21       73.66      9.75 o 
  -6   3   1      111.86      120.07     15.72 o 
  -5   3   1       26.66       31.10      5.06 o 
  -4   3   1      623.99      632.77     38.03 o 
  -3   3   1      188.60      178.75      8.77 o 
  -2   3   1      950.88      937.93     39.77 o 
  -1   3   1      745.08      753.74     39.08 o 
   0   3   1     1708.85     1843.44     35.16 o 
   1   3   1      693.40      726.03     39.01 o 
   2   3   1       58.12       60.28      3.96 o 
   3   3   1     1451.73     1425.85     76.58 o 
   4   3   1       40.52       41.15      5.13 o 
   5   3   1      282.09      279.09     22.33 o 
   6   3   1       31.30       34.42      6.00 o 
  -6   4   1       10.62       16.66      5.76 o 
  -5   4   1      169.85      175.48     14.67 o 
  -4   4   1       18.29       18.06      3.59 o 
  -3   4   1      557.17      525.89     27.59 o 
  -2   4   1      191.44      198.24      9.30 o 
  -1   4   1      578.58      537.43     18.74 o 
   0   4   1      945.18      924.26     17.35 o 
   1   4   1      688.41      652.11     37.85 o 
   2   4   1     1098.31     1092.52     52.94 o 
   3   4   1       24.67       25.57      3.04 o 
   4   4   1      609.92      581.23     35.67 o 
   5   4   1       28.31       16.47      5.17 o 
   6   4   1      143.09      146.82     17.13 o 
  -6   5   1       44.67       52.22      9.56 o 
  -5   5   1       38.38       49.63      7.24 o 
  -4   5   1      230.43      223.30     16.43 o 
  -3   5   1      131.01      128.63     11.14 o 
  -2   5   1      568.18      568.14     30.25 o 
  -1   5   1       96.24       96.46      4.62 o 
   0   5   1      166.85      166.58      3.66 o 
   1   5   1      793.20      822.97     32.59 o 
   2   5   1      148.17      143.33      8.62 o 
   3   5   1      630.46      685.41     41.45 o 
   4   5   1       66.76       57.27      9.25 o 
   5   5   1      209.96      204.51     18.45 o 
   6   5   1       33.45       36.96      7.01 o 
  -5   6   1      144.21      134.33     16.54 o 
  -4   6   1       33.10       39.43      6.33 o 
  -3   6   1      279.33      274.84     19.91 o 
  -2   6   1      150.08      153.23     14.41 o 
  -1   6   1      497.64      474.48     23.87 o 
   0   6   1      372.32      353.04     20.83 o 
   1   6   1      344.12      315.17     25.44 o 
   2   6   1      407.24      419.82     20.83 o 
   3   6   1      136.35      147.87      9.99 o 
   4   6   1      119.25      122.66     12.48 o 
   5   6   1       19.27       15.30      4.80 o 
  -4   7   1       91.55       82.94     10.18 o 
  -3   7   1       47.11       47.80      6.97 o 
  -2   7   1      250.54      270.85     16.12 o 
  -1   7   1       84.26       86.94      8.00 o 
   0   7   1      185.48      162.41     13.47 o 
   1   7   1      129.53      143.40     11.83 o 
   2   7   1       32.04       27.16      4.14 o 
   3   7   1      171.01      176.76     13.04 o 
   4   7   1       41.69       46.31      6.59 o 
  -3   8   1       56.73       63.21     12.17 o 
  -2   8   1       75.60       78.84     12.76 o 
  -1   8   1      104.20      104.13     10.60 o 
   0   8   1      105.50       91.19     10.63 o 
   1   8   1       61.29       64.64      8.82 o 
   2   8   1       89.97       89.07     13.86 o 
   3   8   1        8.74        9.80      7.01 o 
  -2   9   1       40.38       44.64      7.82 o 
  -1   9   1       34.36       32.70      6.72 o 
   0   9   1       25.91       28.91      6.15 o 
   1   9   1       34.43       36.98      7.19 o 
   2   9   1        0.41        5.30      4.45 o 
  -2  -9   2       64.10       49.77     13.61 o 
  -1  -9   2        4.99        0.87      4.86 o 
   0  -9   2       69.74       71.83     10.09 o 
   1  -9   2        4.66        4.96      4.37 o 
   2  -9   2       49.24       48.68     12.93 o 
  -3  -8   2       43.69       51.41      7.70 o 
  -2  -8   2        7.28        4.31      2.44 o 
  -1  -8   2      138.30      122.41     13.68 o 
   0  -8   2       13.28       16.56      5.03 o 
   1  -8   2      222.15      192.57     16.48 o 
   2  -8   2       11.41       15.05      7.23 o 
   3  -8   2       33.25       38.11      7.80 o 
  -4  -7   2      108.35      119.14     13.31 o 
  -3  -7   2      112.82      114.99     11.98 o 
  -2  -7   2      271.28      270.28     16.01 o 
  -1  -7   2       11.45       12.09      3.79 o 
   0  -7   2      475.80      450.36     30.95 o 
   1  -7   2       12.30       12.52      3.33 o 
   2  -7   2      267.99      270.15     16.12 o 
   3  -7   2       90.11       87.87      9.44 o 
   4  -7   2       81.18       98.32     20.32 o 
  -5  -6   2       77.61       89.97     13.23 o 
  -4  -6   2      114.24      116.98     12.03 o 
  -3  -6   2      304.41      315.52     20.81 o 
  -2  -6   2       16.24       17.02      2.80 o 
  -1  -6   2      917.19      892.84     42.11 o 
   0  -6   2       20.21       28.65      5.07 o 
   1  -6   2      675.93      632.60     36.60 o 
   2  -6   2      124.19      115.71      6.02 o 
   3  -6   2      346.61      350.36     17.16 o 
   4  -6   2       86.82       84.84      9.05 o 
   5  -6   2       41.94       41.61      7.63 o 
  -6  -5   2       27.74       36.34     11.24 o 
  -5  -5   2       61.71       59.25      7.23 o 
  -4  -5   2      489.33      495.21     31.99 o 
  -3  -5   2      197.76      188.63      7.55 o 
  -2  -5   2     1263.87     1259.19     69.82 o 
  -1  -5   2       91.48       86.37      4.37 o 
   0  -5   2      597.25      566.21     27.22 o 
   1  -5   2      218.08      205.32      8.36 o 
   2  -5   2      473.34      507.10     19.87 o 
   3  -5   2      294.12      290.97     12.05 o 
   4  -5   2      383.95      418.73     28.40 o 
   5  -5   2       45.01       48.44      7.26 o 
   6  -5   2       21.83       24.00      9.80 o 
  -6  -4   2       70.17       78.42     12.84 o 
  -5  -4   2      101.90      118.62     10.26 o 
  -4  -4   2      139.27      122.27     10.16 o 
  -3  -4   2      719.11      688.88     16.51 o 
  -2  -4   2       20.78       33.37      2.05 o 
  -1  -4   2     1279.56     1279.74     47.06 o 
   0  -4   2      307.45      300.09     13.15 o 
   1  -4   2      940.75      915.06     28.97 o 
   2  -4   2      305.16      273.02     17.62 o 
   3  -4   2      288.41      302.22      8.37 o 
   4  -4   2      192.85      207.06     10.51 o 
   5  -4   2       27.15       36.96      5.93 o 
   6  -4   2      124.82      116.36     18.68 o 
  -6  -3   2       19.85       27.25      5.83 o 
  -5  -3   2       97.81       93.47      5.59 o 
  -4  -3   2      466.01      455.37     25.32 o 
  -3  -3   2      268.59      254.54      8.94 o 
  -2  -3   2     2410.09     2477.23     65.44 o 
  -1  -3   2      149.26      155.50      4.24 o 
   0  -3   2      827.84      785.65     27.14 o 
   1  -3   2     1237.14     1290.83     39.57 o 
   2  -3   2     1322.48     1379.62     44.17 o 
   3  -3   2      173.88      161.60      4.91 o 
   4  -3   2      259.19      273.20     13.26 o 
   5  -3   2      148.87      147.81      8.51 o 
   6  -3   2       34.68       36.88      5.88 o 
  -6  -2   2      154.26      160.37     13.17 o 
  -5  -2   2      115.85      115.27      6.02 o 
  -4  -2   2      225.45      211.63      7.61 o 
  -3  -2   2     1304.09     1163.42    132.33 o 
  -2  -2   2      414.94      441.14      7.45 o 
  -1  -2   2     5439.94     5200.44    146.25 o 
   0  -2   2      341.89      362.38      5.61 o 
   1  -2   2     5691.94     5148.65    168.80 o 
   2  -2   2       81.29       93.54      2.39 o 
   3  -2   2      957.45     1008.59     40.53 o 
   4  -2   2      130.17      135.82      7.11 o 
   5  -2   2      101.20      101.39      5.33 o 
   6  -2   2      161.95      156.65     13.23 o 
  -7  -1   2       30.53       22.09      6.84 o 
  -6  -1   2       27.57       31.06      5.50 o 
  -5  -1   2       17.35       29.26      9.04 o 
  -4  -1   2      791.88      803.85     33.69 o 
  -3  -1   2      196.08      227.83     25.95 o 
  -2  -1   2     3112.96     2939.62     56.13 o 
  -1  -1   2      953.56      956.62     15.95 o 
   1  -1   2     3461.01     3597.67     99.46 o 
   2  -1   2     1178.68     1159.36     28.27 o 
   3  -1   2     1023.27     1118.36     54.00 o 
   4  -1   2      734.54      775.74     29.26 o 
   5  -1   2      111.22      106.09      9.85 o 
   6  -1   2       34.31       41.40      7.10 o 
   7  -1   2       59.31       57.89      9.05 o 
  -7   0   2       33.57       39.70      8.37 o 
  -6   0   2       63.57       71.25     10.88 o 
  -5   0   2      140.68      134.62     12.17 o 
  -4   0   2       63.09       63.41      5.41 o 
  -3   0   2      811.79      843.92     33.85 o 
  -2   0   2        0.60        1.80      0.61 o 
  -1   0   2     1237.56     1458.79     22.56 o 
   1   0   2      160.76      181.26      3.49 o 
   2   0   2     1315.00     1284.90     32.50 o 
   3   0   2      787.34      770.08     26.04 o 
   4   0   2      196.08      199.90      6.63 o 
   5   0   2       14.48       23.50      6.97 o 
   6   0   2      158.38      205.54     38.91 o 
   7   0   2        0.16        6.13      4.29 o 
  -7   1   2       32.15       54.46      8.67 o 
  -6   1   2       19.76       26.76      5.70 o 
  -5   1   2        1.32        3.55      3.68 o 
  -4   1   2      752.34      714.25     39.91 o 
  -3   1   2      176.41      183.37      9.17 o 
  -2   1   2     2700.68     2676.87    122.01 o 
  -1   1   2      946.23      927.07     67.01 o 
   0   1   2      132.21      150.94      2.71 o 
   1   1   2     3334.16     3696.03    187.01 o 
   2   1   2      958.53      954.59     21.79 o 
   3   1   2      993.12     1058.23     26.95 o 
   4   1   2      669.64      678.97     39.86 o 
   5   1   2      133.51      126.27     14.41 o 
   6   1   2       19.39       24.06      5.70 o 
   7   1   2       66.01       70.56     12.60 o 
  -6   2   2      133.24      139.70     15.09 o 
  -5   2   2      108.60      108.75     10.31 o 
  -4   2   2      197.20      189.70     13.21 o 
  -3   2   2     1094.63     1094.77     53.04 o 
  -2   2   2      358.55      374.41     14.49 o 
  -1   2   2     5329.45     5070.10    220.83 o 
   0   2   2      351.86      395.82      8.59 o 
   1   2   2     5648.27     5524.36    218.23 o 
   3   2   2      836.87      868.84     20.26 o 
   4   2   2      175.19      176.06      9.84 o 
   5   2   2       77.75       71.94     10.35 o 
   6   2   2      167.18      156.01     14.30 o 
  -6   3   2       30.85       32.78      6.66 o 
  -5   3   2       93.09       89.27     11.62 o 
  -4   3   2      485.58      496.90     30.76 o 
  -3   3   2      275.12      270.62     13.29 o 
  -2   3   2     2368.15     2431.77    124.66 o 
  -1   3   2      142.38      145.06      7.48 o 
   0   3   2      804.03      810.90     19.47 o 
   1   3   2     1184.44     1342.34     51.28 o 
   2   3   2     1347.72     1431.21     55.26 o 
   3   3   2      189.15      180.23      4.29 o 
   4   3   2      306.64      316.72     19.37 o 
   5   3   2      139.39      143.92     13.29 o 
   6   3   2       43.81       46.15      7.69 o 
  -6   4   2       63.91       61.72     11.37 o 
  -5   4   2       85.33      108.40     11.35 o 
  -4   4   2      129.48      129.36     10.15 o 
  -3   4   2      652.37      618.51     36.03 o 
  -2   4   2       13.57       11.71      2.68 o 
  -1   4   2     1220.77     1265.52     76.52 o 
   0   4   2      314.99      316.39      6.35 o 
   1   4   2      782.11      781.91     19.21 o 
   2   4   2      306.87      306.18     16.42 o 
   3   4   2      239.35      236.97     15.47 o 
   4   4   2      235.10      241.17     14.37 o 
   5   4   2       38.52       47.84      6.30 o 
   6   4   2      113.00      114.80     14.23 o 
  -6   5   2       26.40       24.76      6.98 o 
  -5   5   2       67.16       67.38      9.61 o 
  -4   5   2      468.48      482.70     36.57 o 
  -3   5   2      176.31      178.50     13.11 o 
  -2   5   2     1244.06     1172.62     72.97 o 
  -1   5   2       80.50       80.58      5.75 o 
   0   5   2      565.18      517.96     10.17 o 
   1   5   2      210.19      203.43      4.79 o 
   2   5   2      407.53      419.52     23.37 o 
   3   5   2      262.77      256.45     16.29 o 
   4   5   2      365.98      366.69     25.72 o 
   5   5   2       57.79       44.12      7.29 o 
   6   5   2       25.90       35.30      7.31 o 
  -5   6   2       71.29       73.51      9.56 o 
  -4   6   2      115.17      104.40     11.76 o 
  -3   6   2      273.66      273.07     17.56 o 
  -2   6   2       10.51        8.92      3.76 o 
  -1   6   2      980.37      957.58     42.81 o 
   0   6   2       26.06       25.22      5.77 o 
   1   6   2      700.68      730.96     27.17 o 
   2   6   2       88.34       83.94      7.09 o 
   3   6   2      298.96      306.22     20.11 o 
   4   6   2       85.44       72.13      8.81 o 
   5   6   2       41.29       50.32      8.43 o 
  -4   7   2      125.72      127.63     12.63 o 
  -3   7   2      117.94      116.61      9.63 o 
  -2   7   2      259.78      261.79     16.22 o 
  -1   7   2       10.18        9.54     10.44 o 
   0   7   2      522.45      440.07     27.19 o 
   1   7   2        8.78       10.81      3.85 o 
   2   7   2      257.43      287.16     17.49 o 
   3   7   2       87.44       74.74      8.87 o 
   4   7   2       91.23       90.79      9.11 o 
  -3   8   2       40.29       34.48     11.66 o 
  -2   8   2       10.77        4.48      6.93 o 
  -1   8   2      159.76      139.85     12.27 o 
   0   8   2       12.27       17.22      5.92 o 
   1   8   2      230.28      219.18     18.52 o 
   2   8   2       13.05       20.92      5.07 o 
   3   8   2       32.39       37.61      9.89 o 
  -2   9   2       63.01       76.59     11.02 o 
  -1   9   2        3.87        6.53      4.99 o 
   0   9   2       67.72       65.30     10.22 o 
   1   9   2        5.67       13.17      8.92 o 
   2   9   2       45.90       60.04      9.14 o 
  -2  -9   3       20.89       28.82      9.80 o 
  -1  -9   3       25.67       20.29      6.39 o 
   0  -9   3       61.61       53.36     10.12 o 
   1  -9   3        1.91        0.76      3.82 o 
   2  -9   3       72.97       67.52     14.79 o 
  -3  -8   3        7.72       11.15      5.54 o 
  -2  -8   3       70.84       58.80      5.35 o 
  -1  -8   3      104.68       94.09     10.00 o 
   0  -8   3       30.85       32.90      5.44 o 
   1  -8   3      166.97      161.55     14.62 o 
   2  -8   3        4.17        4.77      3.93 o 
   3  -8   3       62.18       57.60     14.07 o 
  -4  -7   3       57.20       63.23      8.99 o 
  -3  -7   3      180.95      187.47     21.38 o 
  -2  -7   3       98.52      101.92      7.50 o 
  -1  -7   3       89.31       82.13      7.55 o 
   0  -7   3      182.91      183.97     14.17 o 
   1  -7   3        0.06       -0.83      2.80 o 
   2  -7   3      278.51      267.00     15.97 o 
   3  -7   3        9.29       11.06     11.32 o 
   4  -7   3       93.79      100.34     12.91 o 
  -5  -6   3       11.97       12.11      4.96 o 
  -4  -6   3      135.35      137.05     13.23 o 
  -3  -6   3       95.19       95.28     10.73 o 
  -2  -6   3      208.64      202.26     11.29 o 
  -1  -6   3      385.58      382.59     16.72 o 
   0  -6   3      149.11      148.51      9.84 o 
   1  -6   3      425.70      409.49     27.68 o 
   2  -6   3       59.19       71.54      5.82 o 
   3  -6   3      154.75      143.52      9.49 o 
   4  -6   3       21.87       25.72      4.99 o 
   5  -6   3       75.17       78.92     11.62 o 
  -6  -5   3       32.28       43.86     11.92 o 
  -5  -5   3      140.26      145.13     13.74 o 
  -4  -5   3       64.51       66.43      7.68 o 
  -3  -5   3      126.48      117.56      5.56 o 
  -2  -5   3      376.12      302.03     38.64 o 
  -1  -5   3      232.21      212.28      8.59 o 
   0  -5   3      457.37      427.83     22.51 o 
   1  -5   3       76.74       75.94      4.81 o 
   2  -5   3      489.26      523.48     24.81 o 
   3  -5   3       61.73       61.69      3.75 o 
   4  -5   3      359.62      349.28     26.16 o 
   5  -5   3       29.16       31.26      5.47 o 
  -6  -4   3      168.64      164.62     27.80 o 
  -5  -4   3       21.67       24.02      4.04 o 
  -4  -4   3      319.12      286.13     11.89 o 
  -3  -4   3      106.95       99.87      2.84 o 
  -2  -4   3      136.35      127.65      5.21 o 
  -1  -4   3      815.19      787.31     27.98 o 
   0  -4   3      611.67      574.98     31.48 o 
   1  -4   3     1158.22     1188.50     43.96 o 
   2  -4   3      155.99      140.11      5.95 o 
   3  -4   3      616.34      584.49     21.01 o 
   4  -4   3        3.68        1.70      3.30 o 
   5  -4   3      113.98      130.13      7.95 o 
   6  -4   3       66.21       64.99     15.13 o 
  -6  -3   3       14.08        6.51      7.35 o 
  -5  -3   3      274.43      282.02     13.11 o 
  -4  -3   3      186.38      179.88     11.32 o 
  -3  -3   3      700.85      635.80     20.16 o 
  -2  -3   3      300.24      294.90      6.18 o 
  -1  -3   3     1117.23     1136.95     23.78 o 
   0  -3   3      551.71      542.48     13.99 o 
   1  -3   3      358.10      355.65     18.89 o 
   2  -3   3     1577.29     1530.68     71.74 o 
   3  -3   3       29.05       32.59      3.42 o 
   4  -3   3      677.32      668.11     29.05 o 
   5  -3   3       22.68       24.24      4.84 o 
   6  -3   3       81.42       73.76      8.87 o 
  -6  -2   3      128.74      140.13     13.30 o 
  -5  -2   3       88.22       94.60      6.98 o 
  -4  -2   3      603.73      610.16     22.57 o 
  -3  -2   3      131.39      124.00      8.36 o 
  -2  -2   3     1584.66     1678.50     40.21 o 
  -1  -2   3     1369.95     1368.95     30.42 o 
   0  -2   3     1435.44     1491.98     69.92 o 
   1  -2   3     3465.00     3548.57    102.16 o 
   2  -2   3      262.10      268.55      6.05 o 
   3  -2   3     1221.84     1226.88     55.24 o 
   4  -2   3        0.25        0.96      1.53 o 
   5  -2   3      184.53      191.03     10.06 o 
   6  -2   3       79.85       76.21      8.31 o 
  -7  -1   3       58.02       53.22      8.46 o 
  -6  -1   3        8.54       13.80      8.54 o 
  -5  -1   3      462.74      468.60     29.98 o 
  -4  -1   3       19.09       15.87      2.21 o 
  -3  -1   3      898.15     1049.76     78.06 o 
  -2  -1   3      647.02      707.62     38.95 o 
  -1  -1   3     5037.22     4839.60    171.23 o 
   0  -1   3     2620.96     2430.87     97.49 o 
   1  -1   3     2141.12     2038.08     52.59 o 
   2  -1   3     2412.02     2459.15     81.61 o 
   3  -1   3       26.03       30.12      2.66 o 
   4  -1   3      881.54      909.95     35.36 o 
   5  -1   3        0.06        0.19      2.55 o 
   6  -1   3      116.52      113.80     12.31 o 
   7  -1   3        6.79       13.52      6.76 o 
  -7   0   3        0.21       -0.42      3.58 o 
  -6   0   3      289.53      347.09     72.17 o 
  -5   0   3       25.87       33.10      5.99 o 
  -4   0   3      383.16      385.46     21.36 o 
  -3   0   3       59.26       54.44      2.51 o 
  -2   0   3      643.62      693.91     24.51 o 
  -1   0   3     3808.26     3967.91    111.27 o 
   0   0   3     1830.40     1822.45     16.93 o 
   1   0   3    10664.80    11049.23    532.53 o 
   2   0   3      437.94      446.30      9.84 o 
   3   0   3     1344.36     1433.81     63.34 o 
   4   0   3       42.59       47.94      2.71 o 
   5   0   3      282.74      336.96     75.93 o 
   6   0   3       23.00       20.60      4.88 o 
   7   0   3       67.55       64.27      9.31 o 
  -7   1   3       52.04       76.65     14.54 o 
  -6   1   3        8.48        3.63      4.17 o 
  -5   1   3      443.90      440.64     29.55 o 
  -4   1   3       16.46       16.69      3.55 o 
  -3   1   3      964.18     1007.97     46.68 o 
  -2   1   3      604.23      581.38     47.28 o 
  -1   1   3     5133.53     5006.65    191.00 o 
   0   1   3     2676.24     2545.91     50.25 o 
   1   1   3     2036.84     2165.04    105.46 o 
   2   1   3     2606.99     2549.50     71.05 o 
   3   1   3       21.74       22.51      1.32 o 
   4   1   3      889.95      870.26     26.45 o 
   5   1   3        2.59       10.07      5.75 o 
   6   1   3      126.63      128.02     12.13 o 
   7   1   3        2.99        7.01      8.96 o 
  -6   2   3      121.60      126.72     13.95 o 
  -5   2   3       90.69       95.09      9.47 o 
  -4   2   3      626.38      633.77     35.33 o 
  -3   2   3      128.77      128.58      7.57 o 
  -2   2   3     1901.10     1917.24     83.58 o 
  -1   2   3     1153.16     1206.76     43.78 o 
   0   2   3     1428.95     1460.33     43.14 o 
   1   2   3     3800.90     3663.78    142.17 o 
   2   2   3      288.24      296.11      9.34 o 
   3   2   3     1204.62     1212.68     32.83 o 
   4   2   3        0.24        1.24      2.17 o 
   5   2   3      178.93      167.29     13.45 o 
   6   2   3       64.75       57.51      8.96 o 
  -6   3   3       18.70       19.72      5.29 o 
  -5   3   3      261.25      285.43     22.99 o 
  -4   3   3      196.10      220.48     14.69 o 
  -3   3   3      705.96      699.63     33.10 o 
  -2   3   3      317.49      304.66     17.41 o 
  -1   3   3     1203.12     1244.20     44.56 o 
   0   3   3      749.79      761.44     17.18 o 
   1   3   3      414.52      431.44     12.16 o 
   2   3   3     1599.17     1717.95     59.41 o 
   3   3   3       25.48       25.64      1.29 o 
   4   3   3      669.60      643.86     37.46 o 
   5   3   3       23.17       18.18      4.54 o 
   6   3   3       98.09      101.36     11.29 o 
  -6   4   3      166.42      163.33     17.12 o 
  -5   4   3       16.99       17.22      7.31 o 
  -4   4   3      339.06      329.41     20.26 o 
  -3   4   3       82.50       84.41      6.51 o 
  -2   4   3      189.74      186.07      8.52 o 
  -1   4   3      824.44      775.81     30.56 o 
   0   4   3      717.00      760.77     19.52 o 
   1   4   3     1142.85     1231.39     36.54 o 
   2   4   3      175.26      183.13      6.12 o 
   3   4   3      635.50      634.71     25.76 o 
   4   4   3        0.50        0.00      3.55 o 
   5   4   3      107.46      118.53     11.11 o 
   6   4   3       56.34       58.96      8.96 o 
  -6   5   3       33.80       27.12      6.62 o 
  -5   5   3      137.88      132.05     13.32 o 
  -4   5   3       64.49       67.03      9.08 o 
  -3   5   3      133.62      123.73     10.90 o 
  -2   5   3      361.33      362.25     17.75 o 
  -1   5   3      227.42      224.22     10.52 o 
   0   5   3      460.67      448.57      9.39 o 
   1   5   3       88.36       82.69      5.43 o 
   2   5   3      485.59      491.18     15.58 o 
   3   5   3       50.59       46.41      5.74 o 
   4   5   3      390.95      378.14     24.00 o 
   5   5   3       26.39       26.34      6.05 o 
  -5   6   3       15.96       20.75      5.19 o 
  -4   6   3      141.10      152.16     14.01 o 
  -3   6   3      105.03      112.19      9.65 o 
  -2   6   3      235.30      231.33     12.69 o 
  -1   6   3      313.30      317.32     16.35 o 
   0   6   3      123.65      120.33      6.05 o 
   1   6   3      442.83      444.54     16.83 o 
   2   6   3       69.83       80.86      8.79 o 
   3   6   3      172.08      158.24     12.21 o 
   4   6   3       15.39       16.06      4.58 o 
   5   6   3       76.09       72.54      9.47 o 
  -4   7   3       72.91       70.41      8.90 o 
  -3   7   3      179.72      172.22     15.33 o 
  -2   7   3       94.06      104.41      8.23 o 
  -1   7   3       88.89       81.69      5.21 o 
   0   7   3      172.64      164.51     14.15 o 
   1   7   3        3.31        4.93      2.80 o 
   2   7   3      273.69      271.62     16.13 o 
   3   7   3        4.71       -1.29      2.90 o 
   4   7   3       92.69       81.48      9.70 o 
  -3   8   3       14.56       23.07      7.35 o 
  -2   8   3       75.11       60.42     12.34 o 
  -1   8   3       97.00      105.59     11.04 o 
   0   8   3       20.67       22.10      5.71 o 
   1   8   3      178.56      171.68     14.93 o 
   2   8   3        4.01        6.67      4.03 o 
   3   8   3       57.39       58.22     11.92 o 
  -2   9   3       20.11       28.87      6.96 o 
  -1   9   3       24.48       27.22      5.71 o 
   0   9   3       65.51       73.85     10.69 o 
   1   9   3        2.01        4.04      3.76 o 
   2   9   3       64.65       79.28     10.79 o 
  -2  -9   4       17.42       15.72      8.62 o 
  -1  -9   4       55.38       55.84      8.62 o 
   0  -9   4        1.43        4.54      4.95 o 
   1  -9   4       32.98       24.51      8.19 o 
  -3  -8   4        2.76        7.09      4.00 o 
  -2  -8   4      148.46      129.38     18.19 o 
  -1  -8   4        1.55       -2.62      3.44 o 
   0  -8   4       81.40       86.38     11.07 o 
   1  -8   4       13.47        5.53      4.38 o 
   2  -8   4       65.51       77.53     10.18 o 
   3  -8   4       15.30        8.45      5.48 o 
  -4  -7   4        6.79       15.33      9.13 o 
  -3  -7   4      185.74      196.86     16.84 o 
  -2  -7   4        8.11        8.66      3.13 o 
  -1  -7   4      195.80      194.50     14.01 o 
   0  -7   4        7.95        5.70      4.17 o 
   1  -7   4       75.39       76.73      8.17 o 
   2  -7   4      182.07      178.49     24.06 o 
   3  -7   4       68.30       63.18      9.60 o 
   4  -7   4       60.28       57.68      9.56 o 
  -5  -6   4       18.96       21.86      5.46 o 
  -4  -6   4      105.52      102.39     10.60 o 
  -3  -6   4       30.11       18.93      4.78 o 
  -2  -6   4      137.91      123.65      8.53 o 
  -1  -6   4      301.96      284.84     13.85 o 
   0  -6   4      454.00      428.40     25.65 o 
   1  -6   4      214.92      197.83     13.58 o 
   2  -6   4      227.23      239.29     13.42 o 
   3  -6   4      194.05      177.97     15.08 o 
   4  -6   4       50.27       71.89      8.62 o 
   5  -6   4       76.71       79.55     10.39 o 
  -5  -5   4       87.71       76.34      8.93 o 
  -4  -5   4       85.59       80.73      9.33 o 
  -3  -5   4      362.24      327.12     17.49 o 
  -2  -5   4      403.65      362.16     15.54 o 
  -1  -5   4      610.52      563.27     22.57 o 
   0  -5   4       79.84       77.07      4.99 o 
   1  -5   4      461.04      452.23     23.51 o 
   2  -5   4      158.50      156.97      7.50 o 
   3  -5   4      132.36      155.51      7.66 o 
   4  -5   4      118.40      115.37      9.46 o 
   5  -5   4       62.72       65.30     10.61 o 
  -6  -4   4      109.97      101.75     20.28 o 
  -5  -4   4      114.30      117.55      9.87 o 
  -4  -4   4      259.02      259.39     15.95 o 
  -3  -4   4       41.42       43.63      3.15 o 
  -2  -4   4      865.86      826.43     40.14 o 
  -1  -4   4       42.33       39.02      2.84 o 
   0  -4   4     2086.83     2141.34     75.43 o 
   1  -4   4       64.51       66.83      3.71 o 
   2  -4   4      546.64      557.93     22.09 o 
   3  -4   4      109.59      115.73      5.04 o 
   4  -4   4       41.21       46.47      9.38 o 
   5  -4   4      183.49      179.76     11.14 o 
   6  -4   4       22.42       24.34      8.28 o 
  -6  -3   4       45.31       46.73     13.86 o 
  -5  -3   4      192.06      203.82     12.29 o 
  -4  -3   4       32.23       38.76      4.25 o 
  -3  -3   4     1136.08     1063.23     28.52 o 
  -2  -3   4        3.11        4.75      0.79 o 
  -1  -3   4     1745.07     1763.85     44.63 o 
   0  -3   4      202.67      206.94     23.41 o 
   1  -3   4      697.58      715.71     18.57 o 
   2  -3   4      707.54      699.09     24.00 o 
   3  -3   4      268.44      290.31     15.35 o 
   4  -3   4      667.96      691.65     38.51 o 
   5  -3   4      146.28      144.41      9.17 o 
   6  -3   4       43.72       42.77      9.17 o 
  -6  -2   4       92.06       76.94     12.76 o 
  -5  -2   4      231.76      193.66     12.56 o 
  -4  -2   4      270.84      283.34     22.74 o 
  -3  -2   4       18.94       28.51      5.94 o 
  -2  -2   4      938.16      992.15     26.66 o 
  -1  -2   4     1433.96     1629.61     52.79 o 
   0  -2   4     2210.28     2303.68     64.82 o 
   1  -2   4      571.11      575.75     12.26 o 
   2  -2   4      732.13      723.51     22.05 o 
   3  -2   4      783.14      772.01     28.20 o 
   4  -2   4      237.55      238.84     12.98 o 
   5  -2   4      385.34      401.74     19.53 o 
   6  -2   4       35.92       34.79      8.75 o 
  -6  -1   4       61.28       62.13      8.01 o 
  -5  -1   4      399.35      372.78     24.55 o 
  -4  -1   4      246.85      240.53      8.92 o 
  -3  -1   4     1860.56     1972.38    149.09 o 
  -2  -1   4      530.78      583.09     11.64 o 
  -1  -1   4     2411.15     2361.98     54.09 o 
   0  -1   4     2224.32     2211.43     47.64 o 
   1  -1   4     1591.96     1396.58     92.55 o 
   2  -1   4      507.91      512.05     13.05 o 
   3  -1   4      690.40      689.99     25.12 o 
   4  -1   4      751.97      745.01     40.99 o 
   5  -1   4      151.21      149.49      7.71 o 
   6  -1   4      172.91      167.13     15.15 o 
  -7   0   4       78.84       81.93     11.56 o 
  -6   0   4      151.90      168.01     29.37 o 
  -5   0   4      483.51      494.09     32.99 o 
  -4   0   4      905.02      906.12     49.47 o 
  -3   0   4      368.37      372.63     12.58 o 
  -2   0   4     1713.77     1745.90     49.97 o 
  -1   0   4      486.55      545.09     10.55 o 
   0   0   4     8643.60     7955.11    356.12 o 
   1   0   4     3143.44     3281.24    106.27 o 
   2   0   4     1119.16     1076.98     35.70 o 
   3   0   4        7.31        9.47      2.69 o 
   4   0   4       68.83       64.48     11.54 o 
   5   0   4      376.91      444.37     85.01 o 
   6   0   4        4.47        8.07      4.30 o 
  -6   1   4       70.25       76.35      8.42 o 
  -5   1   4      453.89      464.52     29.57 o 
  -4   1   4      281.81      293.84     15.15 o 
  -3   1   4     1989.98     1898.82     98.41 o 
  -2   1   4      540.14      600.15     20.91 o 
  -1   1   4     2506.80     2504.50     82.86 o 
   0   1   4     1980.38     2100.01     65.31 o 
   1   1   4     1293.56     1285.61     31.26 o 
   2   1   4      457.06      446.98     13.91 o 
   3   1   4      767.42      781.93     22.09 o 
   4   1   4      693.07      693.54     22.13 o 
   5   1   4      157.48      155.45     12.51 o 
   6   1   4      166.59      195.57     45.97 o 
  -6   2   4       91.22       78.01     10.42 o 
  -5   2   4      232.44      226.52     17.49 o 
  -4   2   4      314.02      318.81     17.77 o 
  -3   2   4       31.90       35.61      7.06 o 
  -2   2   4     1017.89     1005.08     39.82 o 
  -1   2   4     1459.83     1547.61     58.11 o 
   0   2   4     2098.39     2124.26     76.96 o 
   1   2   4      508.09      503.32     24.93 o 
   2   2   4      713.09      717.12     19.06 o 
   3   2   4      824.73      788.02     34.86 o 
   4   2   4      289.11      289.25     13.02 o 
   5   2   4      383.99      390.26     26.29 o 
   6   2   4       37.64       52.70      8.02 o 
  -6   3   4       55.76       46.72      8.50 o 
  -5   3   4      172.76      167.18     14.88 o 
  -4   3   4       35.36       29.07      4.69 o 
  -3   3   4     1155.89     1097.62     54.51 o 
  -2   3   4        1.06        3.66      1.76 o 
  -1   3   4     1562.80     1539.01     68.77 o 
   0   3   4      260.07      272.64      6.72 o 
   1   3   4      721.87      733.11     25.17 o 
   2   3   4      712.36      725.81     37.39 o 
   3   3   4      339.52      353.47     15.50 o 
   4   3   4      639.36      658.34     31.31 o 
   5   3   4      150.23      171.99     13.91 o 
   6   3   4       65.04       71.81     16.44 o 
  -6   4   4      110.39       94.84     12.62 o 
  -5   4   4      106.67      112.16     12.02 o 
  -4   4   4      262.61      240.78     16.33 o 
  -3   4   4       27.31       24.79      4.59 o 
  -2   4   4      931.15      963.59     48.21 o 
  -1   4   4       51.54       49.82      3.14 o 
   0   4   4     2087.97     2169.95     80.27 o 
   2   4   4      643.48      672.40     25.73 o 
   3   4   4       99.55       98.03      7.01 o 
   4   4   4       20.02       24.24      4.57 o 
   5   4   4      201.83      188.82     14.66 o 
   6   4   4       17.80       23.46      7.20 o 
  -5   5   4      100.59       91.97     11.16 o 
  -4   5   4       89.32       96.57      9.81 o 
  -3   5   4      450.01      434.01     22.79 o 
  -2   5   4      396.37      364.24     19.04 o 
  -1   5   4      558.26      576.86     25.14 o 
   0   5   4       58.48       57.12      1.95 o 
   1   5   4      472.90      489.18     15.09 o 
   2   5   4      152.67      157.11      6.21 o 
   3   5   4      149.59      172.30      7.75 o 
   4   5   4       97.17       90.81      8.71 o 
   5   5   4       49.59       47.67      9.93 o 
  -5   6   4       25.36       19.69      6.31 o 
  -4   6   4       95.38       92.30     11.85 o 
  -3   6   4       39.39       36.54      5.04 o 
  -2   6   4      163.92      171.13      9.57 o 
  -1   6   4      305.95      306.96     15.91 o 
   0   6   4      429.76      422.20     16.45 o 
   1   6   4      218.96      214.57      8.96 o 
   2   6   4      228.85      241.89     20.07 o 
   3   6   4      212.48      198.37     12.43 o 
   4   6   4       53.72       51.80      7.47 o 
   5   6   4       70.17       63.29      9.14 o 
  -4   7   4        6.55        1.50      4.94 o 
  -3   7   4      177.20      175.72     15.09 o 
  -2   7   4        7.78       15.77      6.76 o 
  -1   7   4      184.11      178.82      9.50 o 
   0   7   4       13.05       16.65      3.44 o 
   1   7   4       55.60       61.06      8.83 o 
   2   7   4      217.74      192.67     10.86 o 
   3   7   4       85.04       89.45      7.63 o 
   4   7   4       57.62       54.68      7.08 o 
  -3   8   4        3.94       -2.11      6.00 o 
  -2   8   4      147.15      148.98     20.28 o 
  -1   8   4        0.74        5.31      3.43 o 
   0   8   4       83.88       90.29     10.00 o 
   1   8   4       14.39       19.69      4.21 o 
   2   8   4       64.57       69.17     11.53 o 
   3   8   4       16.99       21.04      6.59 o 
  -1   9   4       45.57       44.43      8.58 o 
   0   9   4        2.08        2.73      4.01 o 
   1   9   4       31.73       38.07      6.54 o 
  -1  -9   5       48.74       55.21     12.00 o 
   0  -9   5       34.99       29.46      8.03 o 
   1  -9   5       46.24       51.88     10.48 o 
  -3  -8   5       32.49       24.16      8.32 o 
  -2  -8   5       65.51       62.69      7.58 o 
  -1  -8   5       49.21       42.92      7.71 o 
   0  -8   5      158.28      154.23     15.69 o 
   1  -8   5       49.02       59.94      8.50 o 
   2  -8   5      108.07      111.39     10.96 o 
   3  -8   5        3.27       -1.99      3.47 o 
  -4  -7   5       60.68       63.39      9.97 o 
  -3  -7   5       71.77       79.37     10.24 o 
  -2  -7   5      122.90      114.78      8.88 o 
  -1  -7   5      142.53      135.27     12.51 o 
   0  -7   5      101.74       95.67      9.51 o 
   1  -7   5      209.69      234.40     18.78 o 
   2  -7   5       10.88       18.23      6.34 o 
   3  -7   5      156.38      155.31     14.32 o 
   4  -7   5       35.88       33.70      6.48 o 
  -5  -6   5      121.93      116.56     13.83 o 
  -4  -6   5       44.74       51.86      7.58 o 
  -3  -6   5      223.10      220.40     17.88 o 
  -2  -6   5       65.11       68.94      5.60 o 
  -1  -6   5      171.65      157.52      9.53 o 
   0  -6   5      284.14      282.19     21.15 o 
   1  -6   5       42.35       45.24     15.25 o 
   2  -6   5      240.52      258.32     13.18 o 
   3  -6   5        3.60        5.66      4.99 o 
   4  -6   5       73.61       87.00      9.95 o 
   5  -6   5       22.42       30.39      5.80 o 
  -5  -5   5       25.84       32.72      6.39 o 
  -4  -5   5      176.78      200.88     14.90 o 
  -3  -5   5      349.19      339.47     15.61 o 
  -2  -5   5      703.61      688.77     28.55 o 
  -1  -5   5      498.53      492.52     21.49 o 
   0  -5   5      104.98      100.62      3.89 o 
   1  -5   5      614.27      708.40    134.79 o 
   2  -5   5       31.89       32.14      3.24 o 
   3  -5   5      467.11      476.86     32.85 o 
   4  -5   5        3.91        0.58      3.09 o 
   5  -5   5      199.86      205.66     18.13 o 
  -6  -4   5        5.82        4.73      6.34 o 
  -5  -4   5      123.28      145.45     13.45 o 
  -4  -4   5      110.20      117.21      9.04 o 
  -3  -4   5      419.50      419.50     11.96 o 
  -2  -4   5      481.69      481.28     17.18 o 
  -1  -4   5      253.94      240.83      8.97 o 
   0  -4   5     1526.46     1612.34     81.62 o 
   1  -4   5      208.89      202.68     15.37 o 
   2  -4   5      938.80      913.42     30.58 o 
   3  -4   5       52.20       59.44      6.14 o 
   4  -4   5      260.41      279.77     18.63 o 
   5  -4   5       10.71        8.72      2.96 o 
   6  -4   5       86.25       90.76     14.79 o 
  -6  -3   5       61.49       63.38     15.97 o 
  -5  -3   5       19.61       21.03      5.20 o 
  -4  -3   5      326.55      366.49     20.35 o 
  -3  -3   5      229.95      224.93      6.17 o 
  -2  -3   5      650.51      633.20     18.71 o 
  -1  -3   5     1628.07     1782.68     55.63 o 
   0  -3   5      448.32      387.12     40.61 o 
   1  -3   5      890.78      853.33     22.62 o 
   2  -3   5      377.35      392.33     11.58 o 
   3  -3   5      558.22      565.01     24.33 o 
   4  -3   5      162.81      161.50     13.77 o 
   5  -3   5      194.75      216.09     12.96 o 
   6  -3   5       33.40       30.63      6.98 o 
  -6  -2   5        3.00       13.25      4.69 o 
  -5  -2   5      226.20      225.35     10.43 o 
  -4  -2   5       76.47       77.29      4.40 o 
  -3  -2   5      621.34      586.76     14.23 o 
  -2  -2   5      422.19      425.63     11.42 o 
  -1  -2   5      380.76      406.33      9.29 o 
   0  -2   5     3702.33     3609.72    131.52 o 
   1  -2   5       16.19       14.69      1.46 o 
   2  -2   5     1497.08     1489.48     50.40 o 
   3  -2   5       66.46       73.30      4.03 o 
   4  -2   5      168.05      180.30      9.32 o 
   5  -2   5      186.97      189.89     11.36 o 
   6  -2   5       93.02      105.30     10.16 o 
  -6  -1   5       64.11       69.75      8.16 o 
  -5  -1   5       63.69       64.57      9.89 o 
  -4  -1   5      229.44      228.06      8.18 o 
  -3  -1   5      621.92      621.70     15.31 o 
  -2  -1   5     1934.72     1827.37     84.27 o 
  -1  -1   5      915.22      899.35     19.44 o 
   0  -1   5      141.43      141.14      4.10 o 
   1  -1   5     1954.80     1957.51     54.46 o 
   2  -1   5      374.06      425.68     16.64 o 
   3  -1   5      848.60      846.15     29.32 o 
   4  -1   5      194.94      198.30      8.58 o 
   5  -1   5      235.54      247.85     12.47 o 
   6  -1   5       22.55       28.95      6.46 o 
  -6   0   5       59.03       65.72     15.17 o 
  -5   0   5       40.37       42.95      5.44 o 
  -4   0   5      531.25      484.46     22.01 o 
  -3   0   5      599.39      579.97     25.41 o 
  -2   0   5      656.69      649.00     37.35 o 
  -1   0   5      257.67      240.59      7.31 o 
   0   0   5     4587.06     4336.50     80.61 o 
   1   0   5      283.02      302.84      7.55 o 
   2   0   5     4196.05     3815.74    244.86 o 
   3   0   5       13.67       21.48      5.40 o 
   4   0   5      474.76      525.84     63.91 o 
   5   0   5       54.87       54.30      6.11 o 
   6   0   5       44.12       44.31      6.67 o 
  -6   1   5       70.14       60.20      8.34 o 
  -5   1   5       66.18       58.74      6.63 o 
  -4   1   5      146.17      136.92     13.31 o 
  -3   1   5      658.49      653.54     29.32 o 
  -2   1   5     1768.04     1783.44     73.25 o 
  -1   1   5     1195.73     1227.61     32.99 o 
   0   1   5      141.75      134.35      6.84 o 
   1   1   5     2303.73     2124.45     53.11 o 
   2   1   5      376.05      396.92     12.65 o 
   3   1   5      799.39      797.94     25.33 o 
   4   1   5      200.46      193.48      7.14 o 
   5   1   5      246.97      250.98     16.79 o 
   6   1   5       16.64       19.29      8.66 o 
  -6   2   5        5.33       14.20      4.54 o 
  -5   2   5      213.17      202.55     16.38 o 
  -4   2   5       62.75       59.31      6.18 o 
  -3   2   5      533.25      557.69     29.69 o 
  -2   2   5      383.36      352.54     14.77 o 
  -1   2   5      295.61      300.93     11.74 o 
   0   2   5     3764.15     3633.41    205.52 o 
   1   2   5       15.84       15.77      1.31 o 
   2   2   5     1432.22     1359.89     52.62 o 
   3   2   5       71.58       75.62      5.89 o 
   4   2   5      142.09      138.99      4.96 o 
   5   2   5      189.15      184.02     14.76 o 
   6   2   5       74.98       74.60      9.97 o 
  -6   3   5       68.10       71.32     11.05 o 
  -5   3   5       27.89       29.48      5.11 o 
  -4   3   5      314.03      321.52     23.96 o 
  -3   3   5      222.84      221.01     14.37 o 
  -2   3   5      635.04      606.65     28.28 o 
  -1   3   5     1619.14     1688.21     76.68 o 
   0   3   5      417.87      394.21     10.58 o 
   1   3   5      814.54      772.06    102.89 o 
   2   3   5      357.47      395.66     21.30 o 
   3   3   5      561.78      559.11     30.10 o 
   4   3   5      185.11      178.20      9.30 o 
   5   3   5      196.57      224.21     20.37 o 
   6   3   5       44.81       37.84      7.31 o 
  -6   4   5        7.03        8.34      4.75 o 
  -5   4   5      124.58      136.27     14.76 o 
  -4   4   5      107.99      104.29      9.65 o 
  -3   4   5      409.39      403.86     23.33 o 
  -2   4   5      461.91      451.79     23.26 o 
  -1   4   5      253.13      261.44     12.63 o 
   0   4   5     1440.71     1493.79     55.77 o 
   1   4   5      173.59      194.75      8.16 o 
   2   4   5      919.04      970.86     81.38 o 
   3   4   5       66.76       70.75      4.21 o 
   4   4   5      232.96      261.30     15.82 o 
   5   4   5       22.62       20.24      4.50 o 
   6   4   5       74.59       77.68     10.82 o 
  -5   5   5       30.33       31.53      7.52 o 
  -4   5   5      163.50      172.69     16.91 o 
  -3   5   5      374.05      383.63     23.46 o 
  -2   5   5      630.38      607.16     33.41 o 
  -1   5   5      642.93      690.88     29.69 o 
   0   5   5      111.67      111.77      5.09 o 
   1   5   5      622.15      654.01     20.89 o 
   2   5   5       26.64       30.04      3.18 o 
   3   5   5      478.97      538.72     24.09 o 
   4   5   5        1.74        0.68      2.67 o 
   5   5   5      200.90      192.79     16.23 o 
  -5   6   5      130.98      153.34     16.78 o 
  -4   6   5       27.33       31.12      7.01 o 
  -3   6   5      201.64      203.60     17.70 o 
  -2   6   5       97.74      107.78      7.39 o 
  -1   6   5      155.65      154.22      9.97 o 
   0   6   5      336.65      335.74     15.06 o 
   1   6   5       42.80       42.01      2.42 o 
   2   6   5      222.95      245.01     14.90 o 
   3   6   5        5.76        4.33      3.30 o 
   4   6   5       69.36       69.33      8.46 o 
   5   6   5       16.87        9.08      5.67 o 
  -4   7   5       69.59       74.29      8.57 o 
  -3   7   5       62.53       65.45      8.45 o 
  -2   7   5      121.15      117.37      8.75 o 
  -1   7   5      148.29      160.89      8.71 o 
   0   7   5      101.64       92.11      8.32 o 
   1   7   5      185.31      200.12     15.67 o 
   2   7   5       12.22       19.34      7.48 o 
   3   7   5      128.41      135.39     14.45 o 
   4   7   5       36.50       27.09      5.11 o 
  -3   8   5       43.61       48.17     10.31 o 
  -2   8   5       60.03       52.82     11.75 o 
  -1   8   5       50.44       54.07     12.25 o 
   0   8   5      151.78      145.64     16.73 o 
   1   8   5       48.99       55.09      9.63 o 
   2   8   5      108.80      105.69     13.20 o 
   3   8   5        5.10        4.48      4.65 o 
  -1   9   5       49.48       55.89      8.16 o 
   0   9   5       38.20       43.90      8.43 o 
   1   9   5       44.71       50.00      8.18 o 
  -1  -9   6        5.24        4.57      8.96 o 
   0  -9   6       40.08       37.32     11.24 o 
  -3  -8   6       85.32       81.15     10.59 o 
  -2  -8   6        4.52        5.32      7.10 o 
  -1  -8   6       81.49       72.92     11.64 o 
   0  -8   6      122.29      133.84     15.74 o 
   1  -8   6      100.13      119.82     12.64 o 
   2  -8   6       61.29       65.27      8.09 o 
   3  -8   6       19.81       39.38     13.27 o 
  -4  -7   6       78.68       79.84     12.25 o 
  -3  -7   6       46.78       55.81     11.41 o 
  -2  -7   6      196.46      201.53     14.67 o 
  -1  -7   6       27.60       30.24      5.70 o 
   0  -7   6      163.26      168.55     18.19 o 
   1  -7   6       71.63       72.74      8.34 o 
   2  -7   6       52.07       41.69      8.29 o 
   3  -7   6       82.54       86.24     10.45 o 
   4  -7   6       17.97       28.11      6.01 o 
  -5  -6   6      109.32      123.46     16.19 o 
  -4  -6   6       33.21       39.87      8.41 o 
  -3  -6   6      206.28      233.90     18.94 o 
  -2  -6   6       27.04       29.82      5.26 o 
  -1  -6   6      507.51      507.95     34.59 o 
   0  -6   6       61.63       52.86      6.30 o 
   1  -6   6      296.91      317.24     21.21 o 
   2  -6   6      112.08      104.49      7.04 o 
   3  -6   6      131.37      132.48      8.70 o 
   4  -6   6       78.44       74.75     10.35 o 
   5  -6   6        9.98       14.15      5.24 o 
  -5  -5   6       19.64       27.28      8.20 o 
  -4  -5   6      246.47      268.66     22.97 o 
  -3  -5   6       15.84       16.83      3.02 o 
  -2  -5   6      475.92      496.81     21.41 o 
  -1  -5   6        3.24        7.65      5.87 o 
   0  -5   6      254.55      250.55     13.90 o 
   1  -5   6      108.24      113.90      8.21 o 
   2  -5   6      134.49      129.30      6.80 o 
   3  -5   6      397.48      412.22     18.70 o 
   4  -5   6       69.51       84.51      8.73 o 
   5  -5   6      148.18      143.52     14.77 o 
  -6  -4   6       41.73       48.59     12.25 o 
  -5  -4   6      173.86      165.86     20.24 o 
  -4  -4   6       13.47       15.82      5.96 o 
  -3  -4   6      402.16      411.92     20.03 o 
  -2  -4   6       46.98       53.13      3.94 o 
  -1  -4   6      331.96      344.21     10.92 o 
   0  -4   6      394.12      390.78     13.32 o 
   1  -4   6      641.21      649.91     26.09 o 
   2  -4   6      517.48      496.93     17.58 o 
   3  -4   6      328.73      327.75     20.69 o 
   4  -4   6      373.82      357.95     23.69 o 
   5  -4   6       16.18       19.47      4.06 o 
   6  -4   6      142.43      125.58     18.59 o 
  -6  -3   6       51.35       63.72     12.25 o 
  -5  -3   6       21.40       22.47      3.51 o 
  -4  -3   6      465.51      511.57     31.36 o 
  -3  -3   6      103.61      114.58     10.22 o 
  -2  -3   6      904.42      934.29     31.29 o 
  -1  -3   6      100.14      107.58      3.34 o 
   0  -3   6      311.89      303.47     13.09 o 
   1  -3   6      594.03      646.83     18.75 o 
   2  -3   6     1013.57     1038.96     33.08 o 
   3  -3   6      307.15      306.58     12.00 o 
   4  -3   6       89.64      104.53      8.14 o 
   5  -3   6      196.67      207.08     14.70 o 
   6  -3   6        1.14        0.07      3.11 o 
  -6  -2   6       53.59       58.99      7.62 o 
  -5  -2   6      165.07      160.50     11.73 o 
  -4  -2   6       24.34       24.79      2.62 o 
  -3  -2   6      748.38      730.45     19.64 o 
  -2  -2   6       10.96       16.68      2.72 o 
  -1  -2   6      950.33      966.02     24.86 o 
   0  -2   6      105.74       98.69      3.93 o 
   1  -2   6     1816.52     1720.90     61.27 o 
   2  -2   6       71.03       73.05      4.15 o 
   3  -2   6      402.68      380.78     14.15 o 
   4  -2   6       67.65       67.11      5.17 o 
   5  -2   6        6.01        5.19      3.13 o 
   6  -2   6       74.96       67.06      8.69 o 
  -6  -1   6       83.76       89.19     11.07 o 
  -5  -1   6        4.07       13.87      3.85 o 
  -4  -1   6      811.03      814.22     32.71 o 
  -3  -1   6        4.28        4.59      1.16 o 
  -2  -1   6     1828.87     1836.61     60.82 o 
  -1  -1   6      110.06      112.04      4.40 o 
   0  -1   6      896.49      899.81     49.14 o 
   1  -1   6     1229.45     1268.01     33.33 o 
   2  -1   6      953.88      830.19     46.39 o 
   3  -1   6      782.85      833.33     29.98 o 
   4  -1   6      235.21      233.92     10.16 o 
   5  -1   6      132.03      126.81      8.30 o 
   6  -1   6        3.66       13.11      5.66 o 
  -6   0   6       36.32       55.66     10.13 o 
  -5   0   6      234.10      225.19     16.25 o 
  -4   0   6       51.61       47.18      2.60 o 
  -3   0   6      458.89      431.36     13.04 o 
  -2   0   6      354.52      345.03      9.73 o 
  -1   0   6     1323.89     1325.29     33.21 o 
   0   0   6      747.30      787.29     26.74 o 
   1   0   6      320.27      294.68      4.80 o 
   2   0   6     1790.05     1802.57     56.21 o 
   3   0   6      443.73      412.54     12.97 o 
   4   0   6      284.80      287.22     14.85 o 
   5   0   6        3.63        1.44      4.44 o 
   6   0   6      141.88      127.61     15.63 o 
  -6   1   6       67.29       65.17      9.42 o 
  -5   1   6        1.99        0.26      3.50 o 
  -4   1   6      806.73      811.72     49.48 o 
  -3   1   6        5.97        6.08      2.27 o 
  -2   1   6     1761.32     1702.75     75.47 o 
  -1   1   6      167.22      154.97      4.20 o 
   0   1   6      883.61      914.33     24.40 o 
   1   1   6     1352.49     1339.55     28.97 o 
   2   1   6      924.18      905.14     29.38 o 
   3   1   6      798.24      793.06     29.46 o 
   4   1   6      220.54      224.79      9.04 o 
   5   1   6      147.60      145.87     10.90 o 
   6   1   6        4.66       22.70      5.71 o 
  -6   2   6       46.66       58.33      8.87 o 
  -5   2   6      170.96      175.01     15.61 o 
  -4   2   6       27.64       34.19      4.31 o 
  -3   2   6      746.22      826.03     40.16 o 
  -2   2   6       19.21       23.10      2.49 o 
  -1   2   6     1178.31     1264.77     42.84 o 
   0   2   6      106.77      108.47      2.94 o 
   1   2   6     1848.97     1846.55     64.98 o 
   2   2   6      110.94      106.68      6.84 o 
   3   2   6      397.87      366.72     16.78 o 
   4   2   6       57.29       59.09      3.24 o 
   5   2   6        1.97        3.32      3.80 o 
   6   2   6       77.52       67.29      8.24 o 
  -6   3   6       49.31       53.35      9.05 o 
  -5   3   6       32.85       36.78      7.31 o 
  -4   3   6      462.93      494.12     35.53 o 
  -3   3   6      110.90      106.23      8.14 o 
  -2   3   6      878.03      896.89     44.78 o 
  -1   3   6       60.67       67.17      5.20 o 
   0   3   6      350.14      355.19     12.44 o 
   1   3   6      514.32      587.48     39.13 o 
   2   3   6      977.97      934.78    152.83 o 
   3   3   6      260.67      251.08      9.68 o 
   4   3   6       88.38      100.94      4.61 o 
   5   3   6      156.69      172.87     17.98 o 
   6   3   6        0.31        2.59      4.08 o 
  -6   4   6       41.18       52.91     10.08 o 
  -5   4   6      167.78      172.87     16.08 o 
  -4   4   6       16.82       19.41      4.16 o 
  -3   4   6      378.23      381.47     22.59 o 
  -2   4   6       60.74       56.04      4.62 o 
  -1   4   6      394.23      429.70     17.67 o 
   0   4   6      369.88      379.79     13.44 o 
   1   4   6      690.06      737.31     30.09 o 
   2   4   6      476.74      493.23     38.62 o 
   3   4   6      310.62      322.40     12.48 o 
   4   4   6      406.34      428.83     21.53 o 
   5   4   6       26.89       39.04      5.83 o 
   6   4   6      120.56      114.52     16.11 o 
  -5   5   6       20.62       28.73     10.44 o 
  -4   5   6      235.46      222.59     20.03 o 
  -3   5   6       17.89       17.94      3.91 o 
  -2   5   6      411.46      412.55     28.29 o 
  -1   5   6        4.58        6.47      2.70 o 
   0   5   6      249.19      253.97     10.13 o 
   1   5   6       99.11      104.55      5.12 o 
   2   5   6      125.44      142.63     10.28 o 
   3   5   6      406.69      404.67     18.44 o 
   4   5   6       66.11       67.00      8.77 o 
   5   5   6      167.78      152.95     14.67 o 
  -5   6   6      114.08      134.34     14.65 o 
  -4   6   6       26.62       25.57      9.21 o 
  -3   6   6      185.20      200.55     17.17 o 
  -2   6   6       37.63       35.86      4.75 o 
  -1   6   6      514.34      532.66     29.47 o 
   0   6   6       45.72       41.35      3.52 o 
   1   6   6      317.31      326.37     11.29 o 
   2   6   6       92.78       89.98      6.45 o 
   3   6   6      128.23      136.24     11.05 o 
   4   6   6       97.02       84.04      8.21 o 
   5   6   6        6.96        5.79      4.58 o 
  -4   7   6       95.74       87.11     10.75 o 
  -3   7   6       46.05       42.51      6.48 o 
  -2   7   6      179.77      193.74     15.67 o 
  -1   7   6       26.07       24.18      3.49 o 
   0   7   6      176.77      179.96     21.76 o 
   1   7   6       58.24       55.00      6.88 o 
   2   7   6       65.15       77.66     10.39 o 
   3   7   6       74.06       69.16      7.86 o 
   4   7   6       17.47       16.62      4.52 o 
  -3   8   6       74.29       78.84     16.23 o 
  -2   8   6        7.50       10.23      6.17 o 
  -1   8   6       94.18      107.83     11.26 o 
   0   8   6      115.73      117.51     12.10 o 
   1   8   6       99.44      103.36     12.25 o 
   2   8   6       56.04       61.77     10.62 o 
   3   8   6       17.53       33.21      9.13 o 
   0   9   6       45.30       33.16      7.20 o 
  -2  -8   7       15.65       17.32     10.23 o 
  -1  -8   7       68.14       80.80     11.85 o 
   0  -8   7        5.38        9.16      4.27 o 
   1  -8   7       73.04       76.15     12.59 o 
   2  -8   7        2.52        0.73      3.60 o 
  -4  -7   7       86.20       98.20     13.06 o 
  -3  -7   7       90.96       92.01     23.41 o 
  -2  -7   7      135.01      144.31     10.58 o 
  -1  -7   7       28.07       23.41      5.58 o 
   0  -7   7      133.65      155.73     15.19 o 
   1  -7   7        9.74        6.08      3.99 o 
   2  -7   7      142.45      126.18     12.46 o 
   3  -7   7       33.50       41.15      7.31 o 
   4  -7   7       79.90       76.90     10.88 o 
  -4  -6   7       69.89       79.90     17.96 o 
  -3  -6   7       90.80       93.17     15.30 o 
  -2  -6   7       97.22       87.64      7.85 o 
  -1  -6   7      261.80      272.19     19.07 o 
   0  -6   7       23.55       26.90      4.44 o 
   1  -6   7      433.77      396.64     28.53 o 
   2  -6   7       17.42       11.21      5.72 o 
   3  -6   7       91.00       98.78      7.34 o 
   4  -6   7       38.47       40.41      6.80 o 
  -5  -5   7       53.56       61.96      7.92 o 
  -4  -5   7       70.55       65.64      7.31 o 
  -3  -5   7      137.60      127.51      7.97 o 
  -2  -5   7      423.61      424.04     20.79 o 
  -1  -5   7      107.45      112.44      6.74 o 
   0  -5   7      832.21      802.04     32.74 o 
   1  -5   7        6.62        8.61      4.99 o 
   2  -5   7      259.82      273.31     11.65 o 
   3  -5   7       67.09       56.28      4.84 o 
   4  -5   7       95.82      106.98      9.76 o 
   5  -5   7       34.46       35.84      6.05 o 
  -5  -4   7       41.13       28.89      5.35 o 
  -4  -4   7      171.40      172.51     13.14 o 
  -3  -4   7      151.81      152.81      6.06 o 
  -2  -4   7       58.98       57.58      2.94 o 
  -1  -4   7     1011.45     1077.46     36.06 o 
   0  -4   7       21.56       21.60      1.93 o 
   1  -4   7      969.59      957.93     39.97 o 
   2  -4   7       27.78       27.13      2.50 o 
   3  -4   7      201.94      222.42     11.54 o 
   4  -4   7       36.82       41.88      5.01 o 
   5  -4   7       15.93       12.80      5.49 o 
  -6  -3   7       29.16       50.28     12.08 o 
  -5  -3   7      140.52      137.33      9.28 o 
  -4  -3   7       78.82       94.65      5.70 o 
  -3  -3   7      246.66      263.77     10.20 o 
  -2  -3   7     1009.43     1042.53     37.73 o 
  -1  -3   7      505.85      526.19     16.93 o 
   0  -3   7      588.71      545.47     20.41 o 
   1  -3   7      137.44      143.50      6.82 o 
   2  -3   7      518.94      518.73     20.44 o 
   3  -3   7      233.00      225.04     10.74 o 
   4  -3   7      350.42      333.81     17.38 o 
   5  -3   7       38.98       38.30      5.67 o 
   6  -3   7       51.85       57.55      8.57 o 
  -6  -2   7       96.81      112.27     13.16 o 
  -5  -2   7       68.47       63.09      4.41 o 
  -4  -2   7      517.20      508.68     22.03 o 
  -3  -2   7      188.13      189.90      7.81 o 
  -2  -2   7      302.69      298.00      7.93 o 
  -1  -2   7     1534.96     1560.17     42.88 o 
   0  -2   7       47.15       42.34      2.57 o 
   1  -2   7     1292.41     1292.27     46.09 o 
   2  -2   7       56.91       52.77      4.15 o 
   3  -2   7      853.06      858.48     35.91 o 
   4  -2   7       12.37       15.78      2.43 o 
   5  -2   7      136.73      134.58     10.55 o 
   6  -2   7       36.16       35.46      6.42 o 
  -6  -1   7        5.93        2.93      4.77 o 
  -5  -1   7      198.03      203.46     15.52 o 
  -4  -1   7       39.86       40.94      3.75 o 
  -3  -1   7      336.22      347.16     10.16 o 
  -2  -1   7     1139.43     1147.78     32.14 o 
  -1  -1   7      406.03      423.19     14.29 o 
   0  -1   7     1290.12     1445.38     52.76 o 
   1  -1   7      208.23      191.26      7.04 o 
   2  -1   7      266.55      257.52      7.32 o 
   3  -1   7      101.86      105.10      7.66 o 
   4  -1   7      524.71      520.54     24.63 o 
   5  -1   7       60.45       52.84      5.50 o 
   6  -1   7       72.66       84.37     10.24 o 
  -6   0   7      176.90      211.11     38.03 o 
  -5   0   7        3.61       13.32      5.79 o 
  -4   0   7      504.38      476.23     22.94 o 
  -3   0   7      205.22      205.73     11.21 o 
  -2   0   7      214.48      208.19      8.17 o 
  -1   0   7     1882.49     1836.76     52.39 o 
   0   0   7      141.71      139.27      6.03 o 
   1   0   7     2601.31     2365.54     53.33 o 
   2   0   7      894.22      901.35     25.71 o 
   3   0   7      361.98      324.75     16.00 o 
   4   0   7       11.16       12.82      2.03 o 
   5   0   7      133.57      123.74      7.27 o 
   6   0   7       93.84       88.75     10.56 o 
  -6   1   7        2.06        5.62      4.39 o 
  -5   1   7      190.86      198.58     16.76 o 
  -4   1   7       66.62       74.94      5.73 o 
  -3   1   7      397.56      424.93     18.86 o 
  -2   1   7     1136.38     1156.92     49.29 o 
  -1   1   7      456.68      476.82     18.17 o 
   0   1   7     1065.76     1058.84     17.46 o 
   1   1   7      212.45      214.63      3.45 o 
   2   1   7      236.61      223.63     10.07 o 
   3   1   7       96.35      103.56      5.91 o 
   4   1   7      575.04      559.94     23.90 o 
   5   1   7       48.97       57.62      9.20 o 
   6   1   7       71.24       80.73      9.48 o 
  -6   2   7       94.93      114.13     14.58 o 
  -5   2   7       62.09       45.25      8.66 o 
  -4   2   7      513.72      547.56     34.68 o 
  -3   2   7      193.17      188.10     11.11 o 
  -2   2   7      351.46      345.80     14.01 o 
  -1   2   7     1318.70     1377.97     61.71 o 
   0   2   7       31.25       31.50      1.35 o 
   1   2   7     1198.20     1255.92     42.46 o 
   2   2   7       46.39       53.39      2.53 o 
   3   2   7      860.30      848.68     67.39 o 
   4   2   7        5.81        6.80      3.08 o 
   5   2   7      149.67      161.03     11.15 o 
   6   2   7       37.51       31.00      6.08 o 
  -6   3   7       26.02       32.45      8.49 o 
  -5   3   7      153.58      165.23     14.43 o 
  -4   3   7       75.13       82.96      9.97 o 
  -3   3   7      271.34      278.07     15.02 o 
  -2   3   7     1009.51     1043.20     51.92 o 
  -1   3   7      490.99      509.98     22.81 o 
   0   3   7      594.02      618.33     18.45 o 
   1   3   7      144.68      143.23      6.11 o 
   2   3   7      538.18      557.88     24.80 o 
   3   3   7      198.95      205.68      8.55 o 
   4   3   7      376.93      367.55     22.24 o 
   5   3   7       37.81       49.59      6.25 o 
   6   3   7       66.12       65.07     13.86 o 
  -5   4   7       32.88       33.23      6.22 o 
  -4   4   7      186.58      190.35     14.66 o 
  -3   4   7      113.96      118.62     12.13 o 
  -2   4   7       57.38       58.55      5.11 o 
  -1   4   7      975.84     1034.37     55.03 o 
   0   4   7       14.57       14.47      2.74 o 
   1   4   7      972.22     1082.21     49.26 o 
   2   4   7       20.97       19.45      2.83 o 
   3   4   7      196.98      200.34      8.98 o 
   4   4   7       29.58       39.04      4.54 o 
   5   4   7        6.24       11.88      4.75 o 
  -5   5   7       47.84       54.00      8.53 o 
  -4   5   7       73.06       76.28      8.69 o 
  -3   5   7      162.87      146.12     13.99 o 
  -2   5   7      420.05      406.53     23.90 o 
  -1   5   7      126.39      130.30      7.78 o 
   0   5   7      802.53      813.91     33.89 o 
   1   5   7        6.74       10.08      1.80 o 
   2   5   7      268.78      255.57     16.69 o 
   3   5   7       58.63       52.99      4.11 o 
   4   5   7       91.92      103.75     10.78 o 
   5   5   7       34.80       34.06      8.24 o 
  -4   6   7       69.43       56.95      9.08 o 
  -3   6   7       92.01       93.49     10.30 o 
  -2   6   7      126.13      119.94      9.53 o 
  -1   6   7      221.49      224.20     15.56 o 
   0   6   7       22.60       20.28      3.03 o 
   1   6   7      443.36      430.13     16.25 o 
   2   6   7       18.39       18.26      2.44 o 
   3   6   7       96.55      105.29      8.97 o 
   4   6   7       34.32       25.31      5.61 o 
  -4   7   7       97.60      102.16     11.18 o 
  -3   7   7       91.01       88.56      9.52 o 
  -2   7   7      134.09      140.04     12.77 o 
  -1   7   7       28.02       29.44      3.80 o 
   0   7   7      134.06      142.42     12.73 o 
   1   7   7        8.61        9.35      3.61 o 
   2   7   7      140.95      142.45     12.73 o 
   3   7   7       34.46       33.80      8.45 o 
  -2   8   7       19.87       19.15      6.30 o 
  -1   8   7       68.43       78.14     12.89 o 
   0   8   7        2.70       -1.98      3.61 o 
   1   8   7       92.83       91.96      9.75 o 
   2   8   7        1.58        2.34      3.55 o 
  -2  -8   8       34.40       27.89     13.18 o 
  -1  -8   8       13.59       11.47     11.87 o 
   0  -8   8       50.72       52.88      8.66 o 
   1  -8   8       24.43       26.23      5.92 o 
   2  -8   8       23.07       22.14      5.19 o 
  -3  -7   8       68.98       57.56     10.39 o 
  -2  -7   8        9.54       18.46      5.19 o 
  -1  -7   8      133.86      142.59     14.23 o 
   0  -7   8       11.51       11.56      5.01 o 
   1  -7   8       44.24       43.20      6.75 o 
   2  -7   8       75.31       84.99     13.10 o 
   3  -7   8        8.09       14.99      4.99 o 
  -4  -6   8      118.45      128.61     14.37 o 
  -3  -6   8        8.67        7.82      4.20 o 
  -2  -6   8      208.67      223.71     14.27 o 
  -1  -6   8       47.86       60.46      6.92 o 
   0  -6   8      253.31      263.54     18.79 o 
   1  -6   8      108.21      105.75      6.57 o 
   2  -6   8      153.97      167.40     15.07 o 
   3  -6   8       59.02       50.37      5.60 o 
   4  -6   8       18.98       24.98      9.30 o 
  -5  -5   8       54.79       64.24     11.70 o 
  -4  -5   8       26.23       37.04      5.75 o 
  -3  -5   8      184.47      230.04     12.27 o 
  -2  -5   8      124.33      137.95      7.34 o 
  -1  -5   8      304.33      330.55     15.44 o 
   0  -5   8       89.75       97.53      6.13 o 
   1  -5   8      101.79      113.99      7.81 o 
   2  -5   8      200.04      191.44      9.27 o 
   3  -5   8       39.93       50.61      6.68 o 
   4  -5   8       94.71       94.58     11.21 o 
   5  -5   8       20.28       17.82      4.66 o 
  -5  -4   8       34.79       46.21      6.31 o 
  -4  -4   8      167.40      178.82     14.32 o 
  -3  -4   8        8.87        9.40      1.82 o 
  -2  -4   8      294.72      303.73     11.12 o 
  -1  -4   8      148.75      155.92      6.25 o 
   0  -4   8      392.23      373.68     20.81 o 
   1  -4   8      188.75      186.74     10.53 o 
   2  -4   8       97.29       88.49      4.97 o 
   3  -4   8      186.55      176.62     11.11 o 
   4  -4   8       20.99       29.47      4.81 o 
   5  -4   8      108.59      104.34     11.65 o 
  -6  -3   8       14.01       12.34      8.70 o 
  -5  -3   8      150.97      142.43      9.70 o 
  -4  -3   8        7.88        6.46      2.50 o 
  -3  -3   8      496.49      473.75     15.71 o 
  -2  -3   8       50.67       47.41      2.95 o 
  -1  -3   8      783.87      813.27     38.79 o 
   0  -3   8      329.37      345.41     15.01 o 
   1  -3   8      541.21      530.69     24.06 o 
   2  -3   8      303.48      267.20     19.38 o 
   3  -3   8        8.04       14.04      2.63 o 
   4  -3   8      452.74      442.21     23.05 o 
   5  -3   8       86.02       81.98     10.39 o 
  -6  -2   8      118.64      108.86     11.11 o 
  -5  -2   8        6.03        2.83      3.38 o 
  -4  -2   8      282.63      280.01     12.85 o 
  -3  -2   8       49.88       53.16      2.67 o 
  -2  -2   8      638.50      644.58     19.11 o 
  -1  -2   8      670.33      685.75     17.55 o 
   0  -2   8     1789.81     1862.54     78.71 o 
   1  -2   8      683.55      685.21     33.51 o 
   2  -2   8      223.83      224.84      8.12 o 
   3  -2   8      652.23      659.65     39.43 o 
   4  -2   8       20.70       20.71      3.38 o 
   5  -2   8      178.29      174.58     12.50 o 
   6  -2   8        3.21        4.39      6.51 o 
  -6  -1   8        3.17       -0.51      5.32 o 
  -5  -1   8      220.08      237.20     16.77 o 
  -4  -1   8       58.39       49.25      3.26 o 
  -3  -1   8      642.44      637.21     22.65 o 
  -2  -1   8       76.20       74.59      2.88 o 
  -1  -1   8     1697.19     1813.78     57.33 o 
   0  -1   8      292.01      305.50     12.09 o 
   1  -1   8      860.42      805.16     34.17 o 
   2  -1   8     1020.77      977.53     32.06 o 
   3  -1   8       52.83       46.41      7.73 o 
   4  -1   8      500.47      504.04     23.68 o 
   5  -1   8       17.60       13.80      3.53 o 
   6  -1   8       67.66      103.86     17.66 o 
  -6   0   8       76.92       64.29      9.21 o 
  -5   0   8        5.03        5.21      3.82 o 
  -4   0   8      113.18      100.13      9.64 o 
  -3   0   8        4.79        9.81      3.07 o 
  -2   0   8      297.91      285.35      9.26 o 
  -1   0   8      131.28      125.51      3.31 o 
   0   0   8      953.24      937.71     39.87 o 
   1   0   8      826.33      824.35     36.14 o 
   2   0   8       51.87       46.35      3.42 o 
   3   0   8      830.33      775.93     27.38 o 
   4   0   8        9.68       27.09      8.98 o 
   5   0   8      235.45      236.45     12.96 o 
   6   0   8        7.94        3.21      6.59 o 
  -6   1   8        5.69       10.82      4.30 o 
  -5   1   8      222.02      224.64     17.37 o 
  -4   1   8       61.43       69.77      6.59 o 
  -3   1   8      526.94      533.87     29.54 o 
  -2   1   8       65.00       65.86      3.85 o 
  -1   1   8     1615.43     1698.68     58.23 o 
   0   1   8      265.14      241.43      5.09 o 
   1   1   8      769.79      753.85     18.55 o 
   2   1   8     1102.14     1057.45     38.18 o 
   3   1   8       40.93       37.32      6.33 o 
   4   1   8      505.63      547.34     35.42 o 
   5   1   8       15.29       23.28      5.11 o 
   6   1   8       68.50       52.65     19.77 o 
  -6   2   8      127.78      104.28     14.92 o 
  -5   2   8        8.11        7.52      3.75 o 
  -4   2   8      264.88      268.47     19.54 o 
  -3   2   8       54.49       45.72      5.03 o 
  -2   2   8      650.10      645.89     36.38 o 
  -1   2   8      672.74      644.51     25.03 o 
   0   2   8     1851.20     2004.68     57.69 o 
   1   2   8      730.63      719.63     21.72 o 
   2   2   8      222.27      212.71      6.60 o 
   3   2   8      692.42      719.51     26.41 o 
   4   2   8       17.42       30.12      8.59 o 
   5   2   8      177.59      174.65     14.30 o 
   6   2   8        3.54        7.86      7.52 o 
  -6   3   8        7.70       14.49      5.41 o 
  -5   3   8      150.78      147.34     15.00 o 
  -4   3   8       10.88       16.34      3.72 o 
  -3   3   8      524.84      493.22     26.41 o 
  -2   3   8       51.22       49.17      4.31 o 
  -1   3   8      805.87      827.15     37.95 o 
   0   3   8      404.18      424.59     12.56 o 
   1   3   8      566.41      599.05     18.94 o 
   2   3   8      386.47      380.93     12.32 o 
   3   3   8        3.13       14.24      7.48 o 
   4   3   8      442.81      460.35     19.91 o 
   5   3   8       87.82       97.28      9.10 o 
  -5   4   8       27.12       20.75      6.33 o 
  -4   4   8      184.09      197.74     17.70 o 
  -3   4   8        4.55       11.32      3.44 o 
  -2   4   8      372.17      395.09     20.43 o 
  -1   4   8      135.62      142.91      9.10 o 
   0   4   8      412.74      445.50     21.35 o 
   1   4   8      234.18      243.75     11.22 o 
   2   4   8      113.48      109.60      8.79 o 
   3   4   8      197.23      198.90      9.05 o 
   4   4   8       21.33       23.71      4.04 o 
   5   4   8      103.40      112.18      9.23 o 
  -5   5   8       53.42       58.13      9.42 o 
  -4   5   8       29.32       24.40      5.49 o 
  -3   5   8      196.40      230.02     17.71 o 
  -2   5   8      111.07      123.74     10.28 o 
  -1   5   8      242.06      263.58     17.53 o 
   0   5   8      124.13      140.53      7.63 o 
   1   5   8       81.71       90.54      4.97 o 
   2   5   8      225.71      227.63     12.34 o 
   3   5   8       39.92       41.69      3.73 o 
   4   5   8       87.42       95.91      7.78 o 
   5   5   8       19.79       10.73      9.21 o 
  -4   6   8      113.32      112.82     13.35 o 
  -3   6   8       11.59       15.43      3.85 o 
  -2   6   8      213.70      242.95     17.86 o 
  -1   6   8       52.96       54.10      5.27 o 
   0   6   8      240.56      254.24     13.18 o 
   1   6   8      116.65      124.33      7.24 o 
   2   6   8      151.62      166.43      8.06 o 
   3   6   8       59.36       57.45      6.73 o 
   4   6   8       23.66       24.17      9.21 o 
  -3   7   8       79.51       83.02      8.95 o 
  -2   7   8       11.66       17.41      5.03 o 
  -1   7   8      142.45      157.40      9.71 o 
   0   7   8       14.22       18.14      3.81 o 
   1   7   8       44.39       47.64      5.85 o 
   2   7   8       81.89       74.29      9.50 o 
   3   7   8       14.93       18.93      6.00 o 
  -2   8   8       42.68       43.71      7.11 o 
  -1   8   8        9.03        7.10      5.49 o 
   0   8   8       47.56       53.70      9.03 o 
   1   8   8       24.20       21.22      5.11 o 
   2   8   8       22.41       20.20      7.61 o 
  -1  -8   9        8.55       10.70      5.46 o 
   0  -8   9       72.88       68.10     10.45 o 
   1  -8   9        2.36        2.96      8.32 o 
  -3  -7   9       59.94       50.67      8.20 o 
  -2  -7   9       16.15       17.66      4.53 o 
  -1  -7   9      144.50      150.09     17.12 o 
   0  -7   9        7.30        6.26      5.16 o 
   1  -7   9       96.61      100.01     11.41 o 
   2  -7   9        2.33        5.20      3.44 o 
   3  -7   9       34.66       31.10     11.66 o 
  -4  -6   9       40.50       35.80      8.58 o 
  -3  -6   9       23.77       24.09      5.81 o 
  -2  -6   9       80.80       89.80      6.82 o 
  -1  -6   9        3.04        1.18      3.32 o 
   0  -6   9      234.15      231.09     19.51 o 
   1  -6   9       33.95       30.04      5.22 o 
   2  -6   9      152.65      154.80     10.07 o 
   3  -6   9       34.38       27.13      3.82 o 
   4  -6   9       89.25       75.50     14.03 o 
  -5  -5   9       20.62       19.12      4.68 o 
  -4  -5   9       65.29       86.31      9.35 o 
  -3  -5   9      198.01      192.14     14.24 o 
  -2  -5   9      176.24      192.17     12.55 o 
  -1  -5   9      182.88      188.95      7.83 o 
   0  -5   9      195.37      197.11      9.26 o 
   1  -5   9      171.42      167.42      8.49 o 
   2  -5   9       13.76       17.74      2.85 o 
   3  -5   9      194.30      179.74     13.37 o 
   4  -5   9       39.48       37.14      6.11 o 
  -5  -4   9       81.95       91.08     10.33 o 
  -4  -4   9      177.11      164.36     13.90 o 
  -3  -4   9      174.47      175.52      8.86 o 
  -2  -4   9      216.22      219.21      8.85 o 
  -1  -4   9       45.51       46.64      3.24 o 
   0  -4   9      299.19      293.74     12.81 o 
   1  -4   9       16.29       19.33      2.74 o 
   2  -4   9      441.35      443.88     16.85 o 
   3  -4   9       33.77       37.78      4.72 o 
   4  -4   9       67.85       74.48      7.12 o 
   5  -4   9       46.67       32.11      9.55 o 
  -5  -3   9       50.54       56.99      5.03 o 
  -4  -3   9       57.16       60.73      5.09 o 
  -3  -3   9      329.29      342.80     16.72 o 
  -2  -3   9       55.16       54.94      2.95 o 
  -1  -3   9      498.45      511.99     24.89 o 
   0  -3   9       13.75       14.07      2.39 o 
   1  -3   9      525.66      516.06     20.90 o 
   2  -3   9       92.35       92.33      7.70 o 
   3  -3   9      303.49      313.06     15.09 o 
   4  -3   9       82.77       82.85      7.04 o 
   5  -3   9       51.69       64.84      7.83 o 
  -6  -2   9        6.39        1.27      5.75 o 
  -5  -2   9       87.05       94.54      9.24 o 
  -4  -2   9      133.32      131.56      7.71 o 
  -3  -2   9      115.36      123.36      7.26 o 
  -2  -2   9      324.50      317.12     10.39 o 
  -1  -2   9      148.14      158.56      4.63 o 
   0  -2   9     1039.83      917.33     55.13 o 
   1  -2   9       57.45       68.60      5.75 o 
   2  -2   9     1141.96     1165.51     43.61 o 
   3  -2   9        7.31       23.50      9.82 o 
   4  -2   9       86.94       85.88      5.41 o 
   5  -2   9       96.53       91.91      7.28 o 
   6  -2   9       23.07       21.89      8.54 o 
  -6  -1   9       33.48       37.78      6.92 o 
  -5  -1   9       68.96       74.43      8.16 o 
  -4  -1   9       76.16       69.71      4.69 o 
  -3  -1   9      940.21      928.18     37.46 o 
  -2  -1   9      156.37      159.64      6.16 o 
  -1  -1   9      878.04      883.09     25.88 o 
   0  -1   9       38.23       47.42      4.62 o 
   1  -1   9      522.91      503.31     28.01 o 
   2  -1   9      327.60      322.98     11.93 o 
   3  -1   9      459.31      450.12     18.34 o 
   4  -1   9      148.83      152.65     11.94 o 
   5  -1   9      132.64      129.14      8.29 o 
   6  -1   9       26.44       32.28     10.90 o 
  -6   0   9       35.92       38.29      9.04 o 
  -5   0   9      155.57      203.48     26.24 o 
  -4   0   9      602.02      731.85    143.96 o 
  -3   0   9      719.09      705.60     27.75 o 
  -2   0   9      608.35      576.48     18.90 o 
  -1   0   9        7.71        8.44      1.10 o 
   0   0   9     1013.15      989.61     46.86 o 
   1   0   9       30.56       37.09      4.31 o 
   2   0   9      686.14      661.72     70.90 o 
   3   0   9       14.98       15.55      1.87 o 
   4   0   9      141.44      115.15     17.81 o 
   5   0   9       11.32       13.94      2.69 o 
   6   0   9        3.59       -3.46      6.93 o 
  -6   1   9       44.47       48.41      9.00 o 
  -5   1   9       70.24       71.44      8.12 o 
  -4   1   9       87.43       87.16      6.72 o 
  -3   1   9      984.08      956.45     38.66 o 
  -2   1   9      164.27      164.09      7.01 o 
  -1   1   9      977.95      972.90     28.57 o 
   0   1   9       43.10       48.53      4.12 o 
   1   1   9      576.17      577.73     26.03 o 
   2   1   9      294.45      292.14     14.68 o 
   3   1   9      383.49      472.35     27.88 o 
   4   1   9      140.92      138.37     10.80 o 
   5   1   9      118.93      117.32     25.10 o 
   6   1   9       27.03       25.01     14.37 o 
  -6   2   9        4.71        7.21      4.60 o 
  -5   2   9       87.19       82.96      9.91 o 
  -4   2   9      143.89      143.97     10.74 o 
  -3   2   9      106.35      123.98      8.93 o 
  -2   2   9      354.31      364.64     16.73 o 
  -1   2   9      130.79      128.61      6.27 o 
   0   2   9     1157.61     1081.55     34.91 o 
   1   2   9       59.31       62.42      2.59 o 
   2   2   9     1107.72     1074.04     37.06 o 
   3   2   9       23.04       23.28      2.80 o 
   4   2   9       74.10       63.17     11.28 o 
   5   2   9       94.19       93.72     14.70 o 
   6   2   9       22.12        9.04     10.39 o 
  -5   3   9       47.27       58.15     15.17 o 
  -4   3   9       59.91       61.78     12.17 o 
  -3   3   9      342.75      354.43     21.08 o 
  -2   3   9       44.71       49.65      4.57 o 
  -1   3   9      525.21      520.54     23.27 o 
   0   3   9       12.00       12.19      1.29 o 
   1   3   9      477.84      483.20     30.12 o 
   2   3   9      114.34       96.57      5.08 o 
   3   3   9      325.30      330.24     13.73 o 
   4   3   9       87.82      105.65      8.15 o 
   5   3   9       67.31       88.52     10.39 o 
  -5   4   9       82.90       94.87     12.16 o 
  -4   4   9      174.84      163.10     14.46 o 
  -3   4   9      140.33      145.07     12.72 o 
  -2   4   9      245.87      234.99     18.25 o 
  -1   4   9       38.85       41.70      4.60 o 
   0   4   9      274.45      275.24     11.29 o 
   1   4   9       20.66       18.22      2.26 o 
   2   4   9      439.53      425.28     23.93 o 
   3   4   9       54.42       57.64     12.72 o 
   4   4   9       73.46       83.64      8.16 o 
   5   4   9       50.11       58.28      8.15 o 
  -5   5   9       24.06       17.28      6.04 o 
  -4   5   9       67.36       73.96      9.93 o 
  -3   5   9      210.67      192.44     15.87 o 
  -2   5   9      158.87      168.60     19.52 o 
  -1   5   9      220.04      221.71     13.90 o 
   0   5   9      196.33      164.75     18.59 o 
   1   5   9      129.54      124.11      9.53 o 
   2   5   9        9.75       10.75      3.66 o 
   3   5   9      188.59      181.56      9.26 o 
   4   5   9       37.46       53.58     12.68 o 
  -4   6   9       30.19       27.24      6.06 o 
  -3   6   9       18.80       27.65      6.21 o 
  -2   6   9       75.68       83.05      8.37 o 
  -1   6   9        8.16        9.32      2.65 o 
   0   6   9      251.28      247.96     12.24 o 
   1   6   9       29.95       34.78      3.73 o 
   2   6   9      154.82      169.06     15.49 o 
   3   6   9       29.76       23.01      7.82 o 
   4   6   9       88.20       89.07     13.52 o 
  -3   7   9       53.39       46.62      8.66 o 
  -2   7   9       11.62       23.75      5.92 o 
  -1   7   9      138.36      147.96     11.03 o 
   0   7   9        6.48       10.69      5.77 o 
   1   7   9       94.09      105.28      9.95 o 
   2   7   9        4.17       -4.06      4.31 o 
   3   7   9       40.36       58.90     12.25 o 
  -1   8   9        7.74       10.97      4.72 o 
   0   8   9       72.11       83.07     15.97 o 
   1   8   9        1.72       12.34      6.34 o 
   0  -8  10       51.46       42.42      8.45 o 
  -3  -7  10       51.18       54.17     15.63 o 
  -2  -7  10       92.91       88.83     11.32 o 
  -1  -7  10       41.99       48.69      8.96 o 
   0  -7  10       43.58       41.62      7.98 o 
   1  -7  10       75.23       71.93      9.58 o 
   2  -7  10       15.57       13.90      8.66 o 
  -4  -6  10       19.55       30.74      5.31 o 
  -3  -6  10       88.98       91.73      9.86 o 
  -2  -6  10       17.34       22.64      9.28 o 
  -1  -6  10      133.72      111.16     13.31 o 
   0  -6  10       72.15       84.25      8.97 o 
   1  -6  10       30.95       31.19      5.75 o 
   2  -6  10      118.29      115.69      9.47 o 
   3  -6  10       16.75       14.79     19.27 o 
  -4  -5  10       86.16       88.96     12.38 o 
  -3  -5  10       34.04       33.96      6.93 o 
  -2  -5  10      213.57      208.12     12.90 o 
  -1  -5  10      171.94      163.52      9.82 o 
   0  -5  10      167.59      173.55     16.67 o 
   1  -5  10      350.74      346.80     19.96 o 
   2  -5  10       25.25       30.18      4.18 o 
   3  -5  10      159.44      153.77     11.35 o 
   4  -5  10        1.56        6.17      7.01 o 
  -5  -4  10       65.69       43.94      9.63 o 
  -4  -4  10       34.34       38.37      5.16 o 
  -3  -4  10      215.11      199.74      8.17 o 
  -2  -4  10       95.93       99.49      5.70 o 
  -1  -4  10      322.24      300.52     17.63 o 
   0  -4  10      572.04      597.02     28.74 o 
   1  -4  10      206.23      205.19     10.83 o 
   2  -4  10      511.72      528.45     33.49 o 
   3  -4  10       75.77       77.07     10.91 o 
   4  -4  10       68.26       68.18      6.92 o 
   5  -4  10        3.11        6.08      5.32 o 
  -5  -3  10       14.95        5.41      6.34 o 
  -4  -3  10      158.87      159.61      9.42 o 
  -3  -3  10       66.53       75.31      4.14 o 
  -2  -3  10      491.42      489.11     16.25 o 
  -1  -3  10      140.59      150.87      5.53 o 
   0  -3  10      245.40      246.49     10.52 o 
   1  -3  10      480.65      493.04     26.79 o 
   2  -3  10       45.78       49.53      3.55 o 
   3  -3  10      204.05      218.69     17.42 o 
   4  -3  10       14.57       20.61      3.40 o 
   5  -3  10       43.83       41.49      8.49 o 
  -5  -2  10       57.00       58.17      7.34 o 
  -4  -2  10       16.53       14.38      3.05 o 
  -3  -2  10      309.71      326.83     11.87 o 
  -2  -2  10       13.73       15.26      2.04 o 
  -1  -2  10      234.82      233.67      6.51 o 
   0  -2  10      431.63      421.41     19.26 o 
   1  -2  10       50.26       46.37      4.50 o 
   2  -2  10      360.55      330.99     12.13 o 
   3  -2  10       15.46       13.72      2.62 o 
   4  -2  10      104.38      101.94     10.72 o 
   5  -2  10       17.26       17.24      4.22 o 
  -6  -1  10       49.61       48.35      7.97 o 
  -5  -1  10        7.19        9.44      3.94 o 
  -4  -1  10      162.17      163.37      8.56 o 
  -3  -1  10       12.87       11.49      2.32 o 
  -2  -1  10      452.95      446.86     16.14 o 
  -1  -1  10       64.92       61.37      2.62 o 
   0  -1  10      265.18      287.23     16.34 o 
   1  -1  10      303.75      296.11     16.30 o 
   2  -1  10      238.03      216.82     14.49 o 
   3  -1  10      120.72      116.08      6.07 o 
   4  -1  10       17.44       15.64      3.75 o 
   5  -1  10       90.80       91.24     11.28 o 
  -6   0  10        0.25       -2.99      4.53 o 
  -5   0  10       99.73      125.68     21.84 o 
  -4   0  10        0.49        4.65      3.44 o 
  -3   0  10      165.66      204.18     33.29 o 
  -2   0  10      234.27      260.18     37.50 o 
  -1   0  10      511.97      471.28     12.17 o 
   0   0  10      656.12      609.23     29.14 o 
   1   0  10      376.90      374.19     19.46 o 
   2   0  10      717.79      804.37     47.14 o 
   3   0  10      310.63      292.33     17.30 o 
   4   0  10      120.75      107.23      9.61 o 
   5   0  10        0.15        2.79      5.75 o 
  -6   1  10       42.64       41.32      9.57 o 
  -5   1  10        5.94        8.44      3.70 o 
  -4   1  10      160.36      154.79     12.45 o 
  -3   1  10       25.47       23.47      2.80 o 
  -2   1  10      489.03      474.00     16.87 o 
  -1   1  10       72.46       69.14      2.74 o 
   0   1  10      266.68      258.78     13.88 o 
   1   1  10      331.58      329.30     16.93 o 
   2   1  10      267.67      249.15     13.60 o 
   3   1  10      134.94      158.32     13.39 o 
   4   1  10       21.38       16.77      5.11 o 
   5   1  10       98.84       96.84     16.39 o 
  -5   2  10       56.78       67.19     11.45 o 
  -4   2  10       13.87       16.75      3.84 o 
  -3   2  10      297.01      315.39     18.37 o 
  -2   2  10        2.63        3.83      2.33 o 
  -1   2  10      259.78      247.11     17.87 o 
   0   2  10      322.73      314.55     10.10 o 
   1   2  10       32.32       31.64      3.56 o 
   2   2  10      321.70      336.42     18.11 o 
   3   2  10       25.63       23.34      3.93 o 
   4   2  10       96.07       98.87     13.73 o 
   5   2  10       14.38       13.35      7.18 o 
  -5   3  10       17.51       30.67      7.48 o 
  -4   3  10      150.21      163.81     13.38 o 
  -3   3  10       52.49       57.25      7.37 o 
  -2   3  10      430.87      423.55     26.41 o 
  -1   3  10      121.92      127.87      7.40 o 
   0   3  10      207.33      202.98     10.62 o 
   1   3  10      417.32      416.11     16.97 o 
   2   3  10       31.94       35.21      4.66 o 
   3   3  10      178.38      188.40     13.01 o 
   4   3  10       11.80       13.93      5.32 o 
   5   3  10       48.30       56.45     11.92 o 
  -5   4  10       56.25       46.72      7.96 o 
  -4   4  10       31.47       35.40      5.80 o 
  -3   4  10      200.38      212.27     15.58 o 
  -2   4  10       87.67       81.51      7.02 o 
  -1   4  10      310.74      315.96     17.77 o 
   0   4  10      552.22      533.00     21.60 o 
   1   4  10      209.13      191.57     11.73 o 
   2   4  10      436.68      470.79     23.30 o 
   3   4  10       70.83       74.44      5.96 o 
   4   4  10       71.99       85.77     13.52 o 
   5   4  10        4.52        7.52      7.35 o 
  -4   5  10       85.87       84.18     14.79 o 
  -3   5  10       34.55       27.47      5.22 o 
  -2   5  10      203.95      195.19     14.12 o 
  -1   5  10      198.94      205.79     15.17 o 
   0   5  10      181.37      203.82      9.53 o 
   1   5  10      356.97      350.46     15.72 o 
   2   5  10       25.79       29.85      4.18 o 
   3   5  10      158.71      146.20     10.09 o 
   4   5  10        0.42        7.44      8.03 o 
  -4   6  10       13.31        9.61      5.39 o 
  -3   6  10       90.23       86.46     10.59 o 
  -2   6  10       17.41       17.42      5.83 o 
  -1   6  10      149.99      158.47      9.76 o 
   0   6  10       68.40       70.29      5.39 o 
   1   6  10       23.67       36.23      3.52 o 
   2   6  10      117.38      113.08     17.15 o 
   3   6  10       12.09       15.18      3.65 o 
  -3   7  10       50.78       46.52      7.29 o 
  -2   7  10       90.54       95.66     10.44 o 
  -1   7  10       38.85       36.23      4.87 o 
   0   7  10       39.10       44.37     10.56 o 
   1   7  10       75.06       84.76     12.76 o 
   2   7  10       10.53       18.93      7.35 o 
   0   8  10       51.76       64.73     13.77 o 
  -2  -7  11       48.05       44.62     11.92 o 
  -1  -7  11        5.35        4.52      4.42 o 
   0  -7  11       56.47       44.03      8.81 o 
   1  -7  11        3.50        2.56      8.15 o 
   2  -7  11       30.21       34.35     11.28 o 
  -3  -6  11       86.23       68.28     18.93 o 
  -2  -6  11       13.07       12.12      3.30 o 
  -1  -6  11      133.53      135.58     13.20 o 
   0  -6  11       13.85       34.86      6.72 o 
   1  -6  11      169.61      164.54     16.17 o 
   2  -6  11        5.49        6.12      2.77 o 
   3  -6  11       57.98       58.53      8.49 o 
  -4  -5  11       61.35       64.83      8.78 o 
  -3  -5  11       27.58       26.90      4.97 o 
  -2  -5  11      167.99      173.47      9.79 o 
  -1  -5  11       19.26       23.66      5.83 o 
   0  -5  11      214.29      216.43     12.02 o 
   1  -5  11       16.79       22.81      4.21 o 
   2  -5  11       60.77       69.20      9.43 o 
   3  -5  11       31.19       28.60      6.35 o 
   4  -5  11       28.69       23.46      7.94 o 
  -4  -4  11       44.73       45.14      6.79 o 
  -3  -4  11      119.49      124.49      8.43 o 
  -2  -4  11       15.51       28.39      7.07 o 
  -1  -4  11      267.99      269.79     14.33 o 
   0  -4  11       25.65       21.21      3.37 o 
   1  -4  11      309.73      308.64     19.10 o 
   2  -4  11       35.11       29.90     11.45 o 
   3  -4  11      113.59      124.09     12.13 o 
   4  -4  11       59.66       54.22      7.90 o 
  -5  -3  11       61.84       76.06     12.84 o 
  -4  -3  11       85.00       84.19      6.18 o 
  -3  -3  11       18.81       21.18      2.76 o 
  -2  -3  11      550.00      534.18     19.73 o 
  -1  -3  11       83.30       87.07      6.60 o 
   0  -3  11      260.18      264.00     13.90 o 
   1  -3  11       19.98       21.56      3.89 o 
   2  -3  11      177.46      178.97     16.13 o 
   3  -3  11      128.71      133.73     11.44 o 
   4  -3  11      153.83      157.45     14.02 o 
   5  -3  11       49.06       46.80      8.69 o 
  -5  -2  11       68.34       76.43      9.10 o 
  -4  -2  11      104.12      112.25      9.19 o 
  -3  -2  11      157.78      167.54      8.02 o 
  -2  -2  11       22.54       20.83      2.37 o 
  -1  -2  11      531.57      533.87     30.82 o 
   0  -2  11        4.69        8.38      2.55 o 
   1  -2  11      479.52      461.26     28.42 o 
   2  -2  11       35.99       31.75      5.10 o 
   3  -2  11      220.08      231.40     17.25 o 
   4  -2  11       38.21       37.44      6.64 o 
   5  -2  11       29.57       35.60     11.20 o 
  -5  -1  11       34.97       38.26     10.18 o 
  -4  -1  11       97.97       88.81      7.90 o 
  -3  -1  11       19.99       20.85      2.93 o 
  -2  -1  11      643.56      681.54     24.29 o 
  -1  -1  11       35.01       37.20      7.31 o 
   0  -1  11      797.86      890.10     50.85 o 
   1  -1  11        4.87        6.87      3.02 o 
   2  -1  11      263.08      252.87     15.60 o 
   3  -1  11      351.12      330.54     24.37 o 
   4  -1  11      159.11      160.64     14.08 o 
   5  -1  11       60.11       62.05      8.29 o 
  -5   0  11       21.89       21.94      6.72 o 
  -4   0  11       63.40       75.24     18.05 o 
  -3   0  11       52.42       57.70      8.89 o 
  -2   0  11        1.06        3.17      1.41 o 
  -1   0  11      391.56      371.06     20.16 o 
   0   0  11        3.96       11.25      3.34 o 
   1   0  11      704.01      657.99     36.23 o 
   2   0  11       37.95       47.74      5.13 o 
   3   0  11      120.59      109.42     13.23 o 
   4   0  11      114.95      110.07     10.57 o 
   5   0  11        7.30        7.01      6.84 o 
  -5   1  11       30.67       36.31      7.18 o 
  -4   1  11       97.87       93.26      6.15 o 
  -3   1  11       37.74       37.30      3.20 o 
  -2   1  11      573.77      563.46     22.92 o 
  -1   1  11       34.74       32.37      3.43 o 
   0   1  11      754.96      759.34     43.15 o 
   1   1  11       12.72       17.41      3.00 o 
   2   1  11      227.50      218.35     15.35 o 
   3   1  11      387.61      352.31     20.14 o 
   4   1  11      173.21      155.96     13.61 o 
   5   1  11       59.89       49.44     17.49 o 
  -5   2  11       72.62       74.09      9.99 o 
  -4   2  11       99.52       98.11     10.78 o 
  -3   2  11      142.27      141.31     10.05 o 
  -2   2  11       29.43       31.55      5.03 o 
  -1   2  11      513.24      544.86     20.05 o 
   0   2  11        4.52        4.46      2.54 o 
   1   2  11      530.80      553.36     29.06 o 
   2   2  11       48.62       47.04      5.32 o 
   3   2  11      225.24      222.10     14.11 o 
   4   2  11       50.50       48.14      4.77 o 
   5   2  11       29.86       31.77     12.51 o 
  -5   3  11       55.45       60.30      9.68 o 
  -4   3  11       80.79       77.85      8.77 o 
  -3   3  11       33.21       34.46      5.66 o 
  -2   3  11      534.24      504.20     27.54 o 
  -1   3  11       81.88       77.59     13.14 o 
   0   3  11      286.20      280.11     18.55 o 
   1   3  11       12.18       13.84      3.31 o 
   2   3  11      202.08      212.56      9.92 o 
   3   3  11      107.49      106.15      8.42 o 
   4   3  11      139.41      149.46     13.43 o 
   5   3  11       41.49       54.59     14.11 o 
  -5   4  11       42.96       51.03      9.16 o 
  -4   4  11       43.77       41.35      9.89 o 
  -3   4  11      117.59      138.21     10.87 o 
  -2   4  11       26.55       29.49      6.17 o 
  -1   4  11      267.25      274.16     16.75 o 
   0   4  11       30.64       32.20      3.86 o 
   1   4  11      380.85      397.50     20.42 o 
   2   4  11       26.80       32.07      3.81 o 
   3   4  11      124.94      120.23     10.03 o 
   4   4  11       51.88       46.31      9.21 o 
  -4   5  11       67.13       74.55     10.44 o 
  -3   5  11       35.83       22.97      5.05 o 
  -2   5  11      155.76      157.30     11.74 o 
  -1   5  11       22.84       19.35      4.29 o 
   0   5  11      174.88      192.42     14.34 o 
   1   5  11       25.53       27.20      6.25 o 
   2   5  11       77.84       82.74      5.59 o 
   3   5  11       30.38       30.00      4.57 o 
  -3   6  11       91.94      101.12     11.23 o 
  -2   6  11       16.39       20.70      4.62 o 
  -1   6  11      115.04      132.50     12.14 o 
   0   6  11       17.51       23.95      4.88 o 
   1   6  11      174.43      201.03     15.85 o 
   2   6  11        6.33        5.94      2.96 o 
  -2   7  11       51.48       49.35      7.69 o 
  -1   7  11        4.16        7.16      4.12 o 
   0   7  11       60.25       61.86     12.00 o 
   1   7  11        2.11       -3.80      3.97 o 
  -1  -7  12       30.00       29.34      6.35 o 
   0  -7  12       37.39       37.25      7.38 o 
   1  -7  12        6.33        9.00      4.74 o 
  -3  -6  12        7.42       -5.58      6.76 o 
  -2  -6  12       51.04       49.14      7.39 o 
  -1  -6  12       18.21       19.37      5.47 o 
   0  -6  12       16.76       22.46      5.82 o 
   1  -6  12       45.33       42.04      7.10 o 
   2  -6  12        5.83        2.87      7.94 o 
   3  -6  12       27.01       24.84     11.15 o 
  -4  -5  12       13.09        7.69      7.86 o 
  -3  -5  12       62.10       76.14     12.93 o 
  -2  -5  12       50.96       50.82     12.51 o 
  -1  -5  12      125.15      128.05     11.59 o 
   0  -5  12       50.61       52.82      5.63 o 
   1  -5  12       29.96       30.82      4.46 o 
   2  -5  12       85.97       92.07     10.94 o 
   3  -5  12        0.05       -0.42      3.47 o 
  -4  -4  12       49.91       70.06     13.69 o 
  -3  -4  12       17.28       17.83      3.88 o 
  -2  -4  12       89.56       92.29      7.41 o 
  -1  -4  12       76.98       71.57      6.24 o 
   0  -4  12       68.71       68.62      6.21 o 
   1  -4  12      110.75      115.10     10.86 o 
   2  -4  12       13.19       11.41      4.24 o 
   3  -4  12      133.95      144.71     16.73 o 
   4  -4  12        0.36        5.67      4.20 o 
  -4  -3  12        2.27       -1.34      2.21 o 
  -3  -3  12      172.95      169.80      8.42 o 
  -2  -3  12       63.09       65.65      6.81 o 
  -1  -3  12      129.34      124.88      8.63 o 
   0  -3  12      249.47      254.62     24.97 o 
   1  -3  12      124.52      124.78     10.89 o 
   2  -3  12      118.74      117.19     12.64 o 
   3  -3  12        4.76        3.88      3.88 o 
   4  -3  12      149.75      154.49     17.04 o 
  -5  -2  12       14.50       13.31      4.40 o 
  -4  -2  12      199.53      196.90     14.75 o 
  -3  -2  12       24.18       30.87      3.10 o 
  -2  -2  12      233.79      227.19     14.97 o 
  -1  -2  12      305.63      291.63     18.10 o 
   0  -2  12      216.81      196.89     12.86 o 
   1  -2  12      321.73      285.50     19.82 o 
   2  -2  12       26.04       27.76      6.00 o 
   3  -2  12      299.33      300.47     21.69 o 
   4  -2  12        5.29        3.16      5.37 o 
   5  -2  12       63.64       51.64      8.99 o 
  -5  -1  12       84.92       90.05     12.00 o 
  -4  -1  12        8.83        6.93      4.14 o 
  -3  -1  12      267.82      262.14     11.98 o 
  -2  -1  12      229.45      243.47     18.21 o 
  -1  -1  12      284.16      293.00     23.75 o 
   0  -1  12      318.39      338.44     23.68 o 
   1  -1  12       42.45       42.20      5.39 o 
   2  -1  12      201.91      190.54     16.35 o 
   3  -1  12        6.08        3.77      9.30 o 
   4  -1  12      170.50      175.59     15.81 o 
   5  -1  12        4.11       13.52      9.80 o 
  -5   0  12        3.94        1.93      6.25 o 
  -4   0  12      192.91      190.99     11.79 o 
  -3   0  12      189.06      182.38      9.20 o 
  -2   0  12      511.57      510.41     19.30 o 
  -1   0  12      336.44      303.14     19.08 o 
   0   0  12       76.00       73.23      6.53 o 
   1   0  12      459.80      460.69     29.10 o 
   2   0  12        3.73        7.90      3.14 o 
   3   0  12      361.64      341.86     22.77 o 
   4   0  12        2.90        3.19      5.03 o 
   5   0  12       95.18       98.53     24.51 o 
  -5   1  12       89.41      121.66     22.90 o 
  -4   1  12        6.31        8.15      2.64 o 
  -3   1  12      251.88      233.91     12.22 o 
  -2   1  12      261.17      251.64     10.26 o 
  -1   1  12      272.83      269.17     22.56 o 
   0   1  12      368.88      400.90     22.29 o 
   1   1  12       45.60       51.64      8.70 o 
   2   1  12      213.92      206.01     14.19 o 
   3   1  12        7.85        6.20      3.04 o 
   4   1  12      154.92      155.61     12.83 o 
   5   1  12        5.76        7.61      7.86 o 
  -5   2  12       12.17       11.37      7.56 o 
  -4   2  12      201.40      203.12     12.57 o 
  -3   2  12       32.04       26.85      3.20 o 
  -2   2  12      246.88      246.46     10.98 o 
  -1   2  12      324.46      312.84     20.81 o 
   0   2  12      198.43      186.43     16.61 o 
   1   2  12      342.14      342.24     22.94 o 
   2   2  12       28.70       34.07      4.67 o 
   3   2  12      280.19      262.81     18.21 o 
   4   2  12        6.73        3.46      5.24 o 
   5   2  12       66.65       69.63     16.82 o 
  -5   3  12       68.35       57.66      9.58 o 
  -4   3  12        3.79        5.26      5.58 o 
  -3   3  12      213.73      207.84     16.14 o 
  -2   3  12       76.77       82.91      6.51 o 
  -1   3  12      144.66      135.40      9.80 o 
   0   3  12      274.17      290.58     18.99 o 
   1   3  12      125.31      128.58     12.21 o 
   2   3  12      144.66      142.61     11.63 o 
   3   3  12        4.65        6.43      6.34 o 
   4   3  12      160.84      167.09     14.77 o 
  -4   4  12       59.05       61.57      9.32 o 
  -3   4  12       17.80       25.67      4.36 o 
  -2   4  12      104.41      107.65      8.55 o 
  -1   4  12       70.61       72.03      6.58 o 
   0   4  12       66.53       61.50      5.71 o 
   1   4  12      101.72      110.17      9.84 o 
   2   4  12        8.10       12.92      4.40 o 
   3   4  12      151.20      166.69     18.30 o 
   4   4  12        0.19        5.41      6.59 o 
  -4   5  12       15.65       12.63      4.87 o 
  -3   5  12       63.26       74.52      9.63 o 
  -2   5  12       55.40       48.36      5.70 o 
  -1   5  12      115.65      113.93     10.40 o 
   0   5  12       68.29       68.37      6.59 o 
   1   5  12       38.96       51.30      7.77 o 
   2   5  12       93.28       87.59     11.20 o 
   3   5  12        0.37        1.73      2.72 o 
  -3   6  12        6.68       12.96      4.22 o 
  -2   6  12       50.87       43.14      6.90 o 
  -1   6  12       15.42       16.76      4.35 o 
   0   6  12       19.84       30.08      5.51 o 
   1   6  12       48.95       41.58      9.55 o 
   2   6  12        8.53       13.69      6.42 o 
  -2  -6  13       74.68       77.75     14.96 o 
  -1  -6  13        1.80        0.62      6.72 o 
   0  -6  13      154.95      141.57     14.88 o 
   1  -6  13        3.95        2.89      3.90 o 
   2  -6  13       73.07       80.37     15.21 o 
  -3  -5  13       61.44       46.99     11.24 o 
  -2  -5  13       12.43       14.27      6.04 o 
  -1  -5  13       90.32       92.32     10.39 o 
   0  -5  13       10.53        9.04      3.35 o 
   1  -5  13       90.60       83.94      8.65 o 
   2  -5  13       57.54       54.30      8.79 o 
   3  -5  13       40.51       43.01      7.94 o 
  -4  -4  13       52.14       43.52      9.38 o 
  -3  -4  13       41.64       40.39      8.87 o 
  -2  -4  13       66.48       74.27      7.06 o 
  -1  -4  13        6.55        9.93      3.00 o 
   0  -4  13      109.13      101.32     10.49 o 
   1  -4  13       99.08       87.12     10.05 o 
   2  -4  13      113.20      125.59     12.09 o 
   3  -4  13       31.68       29.64      7.09 o 
   4  -4  13       10.69       10.39      6.59 o 
  -3  -3  13      162.89      163.74     18.21 o 
  -2  -3  13       13.21       14.63      3.80 o 
  -1  -3  13      191.05      197.71     15.47 o 
   0  -3  13       34.37       34.87      5.63 o 
   1  -3  13      209.15      209.44     20.11 o 
   2  -3  13       55.09       47.38      8.70 o 
   3  -3  13       39.51       45.02      7.55 o 
   4  -3  13       28.03       34.49      7.27 o 
  -4  -2  13       92.22       89.83     13.77 o 
  -3  -2  13        4.01        4.19      3.33 o 
  -2  -2  13      147.39      151.13     12.04 o 
  -1  -2  13       13.03       17.65      8.49 o 
   0  -2  13      292.98      281.48     19.27 o 
   1  -2  13      118.63      106.68      9.70 o 
   2  -2  13      273.71      241.25     18.84 o 
   3  -2  13        4.30        5.92      5.20 o 
   4  -2  13        0.90        6.22      4.60 o 
  -5  -1  13       66.37       63.38     13.35 o 
  -4  -1  13        2.20        8.37      5.32 o 
  -3  -1  13      207.27      207.08     14.03 o 
  -2  -1  13       17.41       23.45      4.56 o 
  -1  -1  13      223.55      234.64     16.52 o 
   0  -1  13       22.21       31.01      4.84 o 
   1  -1  13      268.82      263.10     17.48 o 
   2  -1  13       72.71       67.22      7.66 o 
   3  -1  13      106.48      100.96     10.01 o 
   4  -1  13       61.20       70.09      8.52 o 
  -5   0  13       11.01        2.11      7.44 o 
  -4   0  13       88.39       76.30      6.64 o 
  -3   0  13       81.88       74.81      8.00 o 
  -2   0  13        5.40        6.83      3.93 o 
  -1   0  13       27.48       29.41      4.90 o 
   0   0  13      147.63      159.12     13.77 o 
   1   0  13       77.00       83.11     13.39 o 
   2   0  13      126.08      126.01     11.72 o 
   3   0  13       89.05       85.63      8.98 o 
   4   0  13       18.46       29.12      5.35 o 
  -5   1  13       59.50       63.38     15.46 o 
  -4   1  13        2.38        5.98      3.11 o 
  -3   1  13      189.11      166.57      9.60 o 
  -2   1  13       15.92       14.27      4.98 o 
  -1   1  13      200.67      209.12     16.73 o 
   0   1  13       16.24       21.18      4.96 o 
   1   1  13      235.29      232.76     19.67 o 
   2   1  13       73.62       70.01      8.89 o 
   3   1  13       99.01       94.89      9.65 o 
   4   1  13       64.96       65.71     14.24 o 
  -4   2  13       93.63       92.63     10.70 o 
  -3   2  13        3.57        7.31      2.37 o 
  -2   2  13      143.08      147.70     13.52 o 
  -1   2  13       15.43       15.18      4.67 o 
   0   2  13      313.53      305.32     21.14 o 
   1   2  13      104.84      113.14     17.87 o 
   2   2  13      269.08      259.23     17.67 o 
   3   2  13       10.07       24.22      4.55 o 
   4   2  13        5.07       12.55      3.42 o 
  -4   3  13        0.10        4.74      3.66 o 
  -3   3  13      160.96      145.06     12.30 o 
  -2   3  13        9.34        8.70      6.17 o 
  -1   3  13      194.83      216.34     17.85 o 
   0   3  13       30.76       27.21      5.42 o 
   1   3  13      181.18      195.35     16.69 o 
   2   3  13       61.48       66.70      7.31 o 
   3   3  13       38.92       40.82      6.18 o 
   4   3  13       31.53       30.68     11.58 o 
  -4   4  13       45.88       34.56     11.66 o 
  -3   4  13       32.10       34.39      4.96 o 
  -2   4  13       82.15       91.18     15.55 o 
  -1   4  13        5.63        7.35      7.01 o 
   0   4  13      115.48      118.35     11.55 o 
   1   4  13       98.11       96.02     10.39 o 
   2   4  13      104.55      109.04     10.94 o 
   3   4  13       35.08       27.32      5.41 o 
   4   4  13       10.04       17.92      7.01 o 
  -3   5  13       52.69       42.25     10.31 o 
  -2   5  13        9.86       17.58      7.27 o 
  -1   5  13       90.65      105.55     15.21 o 
   0   5  13        8.21       13.44      5.92 o 
   1   5  13       60.66       62.37      8.25 o 
   2   5  13       65.06       56.15      7.41 o 
   3   5  13       28.17       23.40      4.93 o 
  -2   6  13       75.41       80.45     14.87 o 
  -1   6  13        3.09        2.54      4.90 o 
   0   6  13      160.72      148.14     22.56 o 
   1   6  13        3.23        5.75      5.66 o 
   2   6  13       63.25       73.52     15.13 o 
  -1  -6  14        4.58        2.35      3.71 o 
   0  -6  14       72.56       67.36     10.23 o 
   1  -6  14        0.44        0.00      6.25 o 
  -2  -5  14       47.48       40.36      7.97 o 
  -1  -5  14       74.96       72.93     19.61 o 
   0  -5  14       39.90       35.41     10.65 o 
   1  -5  14      108.11      104.84     11.91 o 
   2  -5  14       32.42       28.28      7.21 o 
  -3  -4  14       82.30       88.56     14.62 o 
  -2  -4  14       69.14       62.77      6.17 o 
  -1  -4  14       50.71       44.20      7.32 o 
   0  -4  14       81.15       75.75     10.52 o 
   1  -4  14       31.33       35.09      7.61 o 
   2  -4  14       60.69       61.13     10.27 o 
   3  -4  14       12.84       10.19      5.00 o 
  -3  -3  14       55.58       45.20      6.80 o 
  -2  -3  14       54.10       48.70      6.02 o 
  -1  -3  14      139.65      136.20     12.36 o 
   0  -3  14       40.17       45.06      6.77 o 
   1  -3  14       79.17       71.93     10.70 o 
   2  -3  14        0.61        3.77      3.64 o 
   3  -3  14       94.36       91.47     11.37 o 
   4  -3  14        2.49        2.79      5.15 o 
  -4  -2  14       22.10       32.37      8.96 o 
  -3  -2  14       64.76       69.40      7.90 o 
  -2  -2  14       76.63       69.24      7.24 o 
  -1  -2  14       17.30       28.76      5.92 o 
   0  -2  14      146.09      135.03     11.31 o 
   1  -2  14       14.97       16.07      4.01 o 
   2  -2  14      241.86      216.99     18.93 o 
   3  -2  14        8.03       10.23      4.72 o 
   4  -2  14       95.12       85.85     11.97 o 
  -4  -1  14       23.52       51.97     10.48 o 
  -3  -1  14       35.39       38.32      6.72 o 
  -2  -1  14       68.02       81.02     18.55 o 
  -1  -1  14      169.41      176.20     14.02 o 
   0  -1  14       28.69       26.32      5.24 o 
   1  -1  14      217.80      221.86     26.28 o 
   2  -1  14        7.36        3.86      8.24 o 
   3  -1  14       55.01       59.61     23.32 o 
   4  -1  14       23.98       15.86      5.44 o 
  -4   0  14        7.75        1.27      5.15 o 
  -3   0  14      112.18      106.02     10.63 o 
  -2   0  14       69.19       62.67      7.72 o 
  -1   0  14      148.45      143.61     12.22 o 
   0   0  14      151.04      160.04     13.50 o 
   1   0  14       63.40       49.25      7.11 o 
   2   0  14      143.47      151.11     13.13 o 
   3   0  14       24.54       19.79      5.19 o 
   4   0  14        2.77        0.89      3.35 o 
  -4   1  14       32.85       23.88      6.76 o 
  -3   1  14       37.98       39.99      5.78 o 
  -2   1  14      101.39       96.83      9.43 o 
  -1   1  14      140.47      143.24     12.85 o 
   0   1  14       40.93       34.13      5.21 o 
   1   1  14      201.00      221.48     17.66 o 
   2   1  14        8.59        9.36      3.92 o 
   3   1  14       36.12       48.03      7.37 o 
   4   1  14       23.69       23.15      6.30 o 
  -4   2  14       22.14       13.99      4.77 o 
  -3   2  14       56.89       68.86      8.48 o 
  -2   2  14       66.82       56.30     15.80 o 
  -1   2  14       19.85       26.14      4.99 o 
   0   2  14      124.81      128.99     13.90 o 
   1   2  14        8.85        4.25      6.59 o 
   2   2  14      240.20      239.39     19.44 o 
   3   2  14        8.73       16.91      5.26 o 
   4   2  14       89.36       76.50     11.20 o 
  -4   3  14       51.61       56.51     11.03 o 
  -3   3  14       48.83       39.00      6.93 o 
  -2   3  14       35.02       33.80      6.80 o 
  -1   3  14      146.34      151.40     12.92 o 
   0   3  14       35.76       48.20      7.11 o 
   1   3  14       95.28      100.74      9.73 o 
   2   3  14        0.40       -0.97      3.13 o 
   3   3  14       96.18       88.26      9.58 o 
  -3   4  14       69.90       90.17     16.48 o 
  -2   4  14       65.17       79.18     14.11 o 
  -1   4  14       37.70       42.71     12.00 o 
   0   4  14       82.44       88.55      9.70 o 
   1   4  14       28.67       23.53      6.77 o 
   2   4  14       59.20       74.99      8.33 o 
   3   4  14       14.56        9.74      4.15 o 
  -2   5  14       48.32       62.11     11.92 o 
  -1   5  14       73.75       86.87     14.03 o 
   0   5  14       46.73       62.62     10.73 o 
   1   5  14       90.79       93.09     10.63 o 
   2   5  14       33.97       30.80      6.13 o 
  -1   6  14        9.13        0.17      5.15 o 
   0   6  14       61.97       67.35     13.44 o 
   1   6  14        1.01        7.08      4.14 o 
  -2  -5  15       46.41       49.44     11.83 o 
  -1  -5  15        7.68        6.08      6.17 o 
   0  -5  15       61.57       69.55     17.41 o 
   1  -5  15       24.71       33.30     10.56 o 
  -2  -4  15       23.73       20.45      8.20 o 
  -1  -4  15      116.28      107.98     12.48 o 
   0  -4  15       16.08       19.96      7.90 o 
   1  -4  15      115.53      111.08     12.29 o 
   2  -4  15       55.39       53.11      8.42 o 
  -3  -3  15       13.07        9.46      6.59 o 
  -2  -3  15      125.77      116.38     11.74 o 
  -1  -3  15        8.16       17.57      4.82 o 
   0  -3  15       99.50      122.31     17.45 o 
   1  -3  15       20.50       20.10      6.63 o 
   2  -3  15       31.39       38.39      7.11 o 
   3  -3  15       55.28       46.03      8.81 o 
  -4  -2  15       39.65       46.99     13.27 o 
  -3  -2  15       41.05       47.12      6.83 o 
  -2  -2  15        2.52        1.94      5.75 o 
  -1  -2  15      123.44      119.05     11.84 o 
   0  -2  15        6.86        8.89      3.91 o 
   1  -2  15       56.87       43.15      7.61 o 
   2  -2  15       46.49       49.25     12.68 o 
   3  -2  15        9.24       12.77      7.06 o 
  -4  -1  15       39.78       47.91     12.51 o 
  -3  -1  15        1.72       -1.07      3.89 o 
  -2  -1  15      255.43      263.13     22.63 o 
  -1  -1  15       18.78       27.26      6.79 o 
   0  -1  15      184.27      176.81     15.25 o 
   1  -1  15        8.05        7.84      4.37 o 
   2  -1  15       35.34       49.24      7.69 o 
   3  -1  15       66.90       57.39      8.88 o 
   4  -1  15       64.29       53.07     12.34 o 
  -4   0  15        1.54       -0.42      5.41 o 
  -3   0  15       80.03       83.43     10.37 o 
  -2   0  15       44.92       39.42      7.53 o 
  -1   0  15      340.89      342.69     27.55 o 
   0   0  15       37.10       35.36      6.75 o 
   1   0  15      118.41      127.79     13.81 o 
   2   0  15       85.64       88.76     10.58 o 
   3   0  15       89.59       78.19      9.27 o 
   4   0  15       36.91       27.53      6.19 o 
  -4   1  15       45.83       46.48     12.93 o 
  -3   1  15        1.77        4.62      5.28 o 
  -2   1  15      250.16      244.85     22.53 o 
  -1   1  15       26.66       34.18      9.21 o 
   0   1  15      196.56      194.93     15.97 o 
   1   1  15       17.40       17.81      4.78 o 
   2   1  15       46.70       56.11      8.06 o 
   3   1  15       71.55       65.46      8.61 o 
  -4   2  15       40.67       36.42     12.00 o 
  -3   2  15       45.70       33.85      7.07 o 
  -2   2  15        1.51        1.50      3.31 o 
  -1   2  15      131.76      138.22     13.04 o 
   0   2  15        8.46        9.67      8.41 o 
   1   2  15       66.84       61.63      7.11 o 
   2   2  15       37.46       25.49      6.69 o 
   3   2  15       15.83       42.60     14.49 o 
  -3   3  15       14.54       11.13      6.63 o 
  -2   3  15      129.60      122.50     12.85 o 
  -1   3  15        4.15       -4.78      4.78 o 
   0   3  15       86.97      107.88     13.53 o 
   1   3  15       20.05       20.76      5.16 o 
   2   3  15       27.98       35.92      7.90 o 
   3   3  15       48.60       51.06      7.47 o 
  -3   4  15       39.11       36.23      7.43 o 
  -2   4  15       23.58       18.67      6.33 o 
  -1   4  15      114.78      111.49     13.42 o 
   0   4  15       17.14       19.27      5.18 o 
   1   4  15      131.22      122.74     12.52 o 
   2   4  15       41.77       42.27      7.31 o 
  -1   5  15        8.48       11.15      6.42 o 
   0   5  15       61.90       80.59     12.81 o 
   1   5  15       33.84       39.80      7.09 o 
  -2  -4  16       15.69       18.42      7.69 o 
  -1  -4  16       32.38       25.69      8.62 o 
   0  -4  16        1.20       -0.97      4.18 o 
   1  -4  16       35.19       27.56      7.37 o 
  -2  -3  16       53.75       61.72      9.56 o 
  -1  -3  16       19.74       21.38      5.45 o 
   0  -3  16      100.88      111.31     12.40 o 
   1  -3  16        9.94        2.60      7.69 o 
   2  -3  16       41.79       40.21      8.47 o 
  -3  -2  16       17.32       16.39      9.46 o 
  -2  -2  16       23.83       28.39      6.53 o 
  -1  -2  16       71.29       67.01      8.58 o 
   0  -2  16       15.87       16.45      4.95 o 
   1  -2  16       94.65       98.08     12.73 o 
   2  -2  16        1.99        2.16      8.15 o 
   3  -2  16       58.34       62.80     11.18 o 
  -3  -1  16       20.61       23.57      5.08 o 
  -2  -1  16       62.95       63.03      9.18 o 
  -1  -1  16       15.08       19.41      4.74 o 
   0  -1  16      122.91      123.33     12.42 o 
   1  -1  16        8.27       16.54      4.86 o 
   2  -1  16       83.35       77.45     11.94 o 
   3  -1  16       17.15       18.60      7.94 o 
  -3   0  16       37.77       34.88      9.68 o 
  -2   0  16       80.81       74.16     10.25 o 
  -1   0  16       10.48       18.44      5.35 o 
   0   0  16        2.03        4.08      4.00 o 
   1   0  16       95.95      113.79     13.74 o 
   2   0  16        4.45       -0.07      3.68 o 
   3   0  16       98.98      100.86     11.34 o 
  -3   1  16       16.96       22.32      6.11 o 
  -2   1  16       62.59       69.31     18.59 o 
  -1   1  16       14.50       15.28      4.77 o 
   0   1  16      127.04      125.73     13.44 o 
   1   1  16        9.25        8.94      5.69 o 
   2   1  16       84.68       91.47     16.39 o 
   3   1  16       17.25       15.10      5.47 o 
  -3   2  16       22.31       31.11      7.27 o 
  -2   2  16       25.21       33.72      6.74 o 
  -1   2  16       68.12       68.01      9.15 o 
   0   2  16       14.19       16.62      5.09 o 
   1   2  16      111.20      128.45     12.55 o 
   2   2  16        1.83       -0.19      3.97 o 
   3   2  16       62.76       70.78     13.52 o 
  -2   3  16       51.22       67.35      9.40 o 
  -1   3  16       26.79       28.11      5.93 o 
   0   3  16       96.24      101.67     12.44 o 
   1   3  16       11.32       24.80      5.19 o 
   2   3  16       43.25       54.96      8.53 o 
  -2   4  16       15.83        9.97      5.74 o 
  -1   4  16       35.97       39.73     15.76 o 
   0   4  16        3.33        5.12      3.80 o 
   1   4  16       35.02       39.91      8.15 o 
  -1  -3  17       21.00       25.91      6.11 o 
   0  -3  17       24.48       20.92      9.63 o 
   1  -3  17       41.62       33.00      7.67 o 
  -2  -2  17       51.41       57.67     10.19 o 
  -1  -2  17       15.29        9.76      5.27 o 
   0  -2  17       38.21       48.41      9.89 o 
   1  -2  17       42.87       43.85     14.62 o 
   2  -2  17       38.73       46.30      8.25 o 
  -2  -1  17        3.27        6.80      3.44 o 
  -1  -1  17       27.65       31.95      6.71 o 
   0  -1  17       40.76       41.66      7.64 o 
   1  -1  17       33.22       33.68      6.84 o 
   2  -1  17       32.86       42.86      8.86 o 
  -2   0  17       13.88       17.03      5.49 o 
  -1   0  17       87.23       74.43     20.24 o 
   0   0  17       60.15       69.76     22.69 o 
   1   0  17       96.51       97.76     11.74 o 
   2   0  17       28.11       19.09      7.25 o 
  -2   1  17        5.68       -3.79      3.79 o 
  -1   1  17       35.99       38.53      8.41 o 
   0   1  17       40.11       47.18      9.46 o 
   1   1  17       25.22       35.56      7.89 o 
   2   1  17       41.20       56.11      9.60 o 
  -2   2  17       50.63       57.03      9.17 o 
  -1   2  17       16.00       19.47      5.22 o 
   0   2  17       38.24       35.25      8.03 o 
   1   2  17       39.47       38.23      7.73 o 
   2   2  17       29.40       35.06      7.83 o 
  -1   3  17       22.34       31.77     11.79 o 
   0   3  17       26.76       29.56      7.32 o 
   1   3  17       34.21       31.23      7.35 o 
   0  -2  18       33.13       42.65     10.14 o 
  -1  -1  18       85.36       74.83     10.58 o 
   0  -1  18        7.55        7.55      4.42 o 
   1  -1  18       55.21       51.61      9.01 o 
  -1   0  18        1.53       -3.26      4.58 o 
   0   0  18       11.63        5.69      4.75 o 
   1   0  18        0.70        1.48      4.42 o 
  -1   1  18       68.56       53.97     12.81 o 
   0   1  18        6.19        5.95      4.57 o 
   1   1  18       44.19       59.06     10.05 o 
   0   2  18       33.01       30.26      8.89 o 
                                                 
